# Supplementary material for: A fully autonomous robotic ultrasound system for thyroid scanning
Source: Nat Commun. 2024 May 11;15:4004. doi: 10.1038/s41467-024-48421-y (PMC11519952; doi:10.1038/s41467-024-48421-y)
Supplement: Supplementary file 9 — Source Data [file 41467_2024_48421_MOESM9_ESM.xlsx]

## Sheet: fig_2d
Methods	recall	precision	F1_score	iou	dice	hd	recall（Mean)	precision（Mean)	F1_score（Mean)	iou（Mean)	dice（Mean)	hd（Mean)	recall(STD)	precision(STD)	F1_score(STD)	iou(STD)	dice(STD)	hd(STD)
FCN	0.7182	0.7922	0.7257	0.6103	0.7257	12.6977
FCN	0.6936	0.7964	0.7035	0.5914	0.7035	16.2712
FCN	0.7309	0.7757	0.721	0.6072	0.721	15.1349
FCN	0.7648	0.7694	0.7349	0.6196	0.7349	14.437
FCN	0.7321	0.7711	0.7078	0.5977	0.7078	14.7164	0.72792	0.78096	0.71858	0.60524	0.71858	14.6514	0.0257819	0.0124825	0.0129084	0.0110006	0.0129084	1.2966
Unet	0.7244	0.8288	0.7316	0.6226	0.7316	15.9644
Unet	0.7507	0.7875	0.7381	0.6269	0.7381	14.3399
Unet	0.7194	0.8156	0.7294	0.6234	0.7294	12.5622
Unet	0.7458	0.8295	0.7455	0.64	0.7455	14.6282
Unet	0.7482	0.7992	0.7396	0.6319	0.7396	12.8795	0.7377	0.81212	0.73684	0.62896	0.73684	14.0748	0.0146342	0.0184761	0.00646166	0.00717865	0.00646166	1.38418
SGUNet	0.7336	0.8036	0.7346	0.6203	0.7346	13.2368
SGUNet	0.7368	0.8009	0.7412	0.6256	0.7412	13.5313
SGUNet	0.7432	0.814	0.749	0.6371	0.749	12.1435
SGUNet	0.7718	0.7868	0.7515	0.638	0.7515	11.4355
SGUNet	0.7537	0.7765	0.736	0.6235	0.736	13.4912	0.74782	0.79636	0.74246	0.6289	0.74246	12.7677	0.0154484	0.014748	0.00757615	0.00812496	0.00757615	0.934207
DeepLabv3	0.799	0.7622	0.7495	0.6361	0.7495	13.8516
DeepLabv3	0.7696	0.7858	0.7512	0.6436	0.7512	12.1086
DeepLabv3	0.7596	0.7982	0.7432	0.6356	0.7432	13.5847
DeepLabv3	0.786	0.7516	0.7449	0.6234	0.7449	11.659
DeepLabv3	0.7633	0.7643	0.7413	0.6241	0.7413	11.6737	0.7755	0.77242	0.74602	0.63256	0.74602	12.5755	0.0165753	0.0190229	0.00419607	0.00864772	0.00419607	1.06279
VariaNet-B	0.7559	0.8002	0.7425	0.6307	0.7425	13.3839
VariaNet-B	0.713	0.814	0.7244	0.6148	0.7244	12.139
VariaNet-B	0.7314	0.8157	0.7334	0.6272	0.7334	15.2034
VariaNet-B	0.7453	0.8246	0.747	0.6403	0.747	13.7234
VariaNet-B	0.7336	0.7946	0.7265	0.6163	0.7265	14.3264	0.73584	0.80982	0.73476	0.62586	0.73476	13.7552	0.0161113	0.0121931	0.00983784	0.0105765	0.00983784	1.13738
VariaNet	0.7963	0.761	0.7517	0.6376	0.7517	11.0815
VariaNet	0.7516	0.7985	0.7416	0.6307	0.7416	12.7941
VariaNet	0.7726	0.7823	0.7482	0.6369	0.7482	11.8859
VariaNet	0.7737	0.7959	0.7537	0.6451	0.7537	13.1527
VariaNet	0.7927	0.7485	0.7392	0.6278	0.7392	12.7027	0.77738	0.77724	0.74688	0.63562	0.74688	12.3234	0.0179838	0.0218833	0.00629182	0.00672287	0.00629182	0.834699
VariaNet+	0.7799	0.805	0.7588	0.6436	0.7588	11.4114
VariaNet+	0.763	0.799	0.7489	0.6368	0.7489	11.153
VariaNet+	0.7737	0.7761	0.749	0.6369	0.749	13.3597
VariaNet+	0.7496	0.8236	0.7435	0.6383	0.7435	14.7183
VariaNet+	0.7427	0.8	0.7366	0.629	0.7366	11.7829	0.76178	0.80074	0.74736	0.63692	0.74736	12.4851	0.0156868	0.0169664	0.00816413	0.00522657	0.00816413	1.51431

## Sheet: fig_2e
This sheet is too large, so we deposite it in the Figshare!

## Sheet: fig_3f
Step	Average Reward	Smoothed	Step	exploration_rate
			0	0.94718
0	-120.675	-120.675	500	0.920865
2500	-75.7205	-112.212	1000	0.871433
5000	-148.704	-111.52	1500	0.841698
7500	-112.139	-74.0801	2000	0.77922
10000	-100.363	-59.8391	2500	0.762532
12500	66.5256	6.91548	3000	0.713987
15000	-4.5154	63.3177	3500	0.683365
17500	185.069	117.121	4000	0.665093
20000	169.872	130.805	4500	0.62361
22500	168.652	184.47	5000	0.604198
25000	134.948	187.777	5500	0.589283
27500	263.807	215.823	6000	0.540042
30000	201.606	216.102	6500	0.525032
32500	310.1	214.423	7000	0.477215
35000	170.048	214.043	7500	0.445865
37500	126.553	215.615	8000	0.427625
40000	261.91	194.856	8500	0.39789
42500	209.462	219.605	9000	0.37851
45000	206.307	254.317	9500	0.366698
47500	293.793	254.554	10000	0.354792
50000	300.113	265.591	10500	0.287532
52500	263.094	275.707	11000	0.261058
55000	264.648	260.551	11500	0.235282
57500	256.888	252.995	12000	0.208365
60000	218.011	255.06	12500	0.202918
62500	262.335	256.744	13000	0.192405
65000	273.415	258.564	13500	0.187465
67500	273.071	255.379	14000	0.135975
70000	265.988	260.687	14500	0.129198
72500	202.086	250.407	15000	0.0903433
75000	288.876	248.593	15500	0.069285
77500	222.015	245.665	16000	0.05152
80000	264	264.78	16500	0.0500317
82500	251.347	261.681	17000	0.05
85000	297.665	276.191	17500	0.05
87500	273.379	279.858	18000	0.05
90000	294.564	285.353	18500	0.05
92500	282.333	281.537	19000	0.05
95000	278.825	278.825	19500	0.05
97500	278.582	278.582	20000	0.05
			20500	0.05
			21000	0.05
			21500	0.05
			22000	0.05
			22500	0.05
			23000	0.05
			23500	0.05
			24000	0.05
			24500	0.05
			25000	0.05
			25500	0.05
			26000	0.05
			26500	0.05
			27000	0.05
			27500	0.05
			28000	0.05
			28500	0.05
			29000	0.05
			29500	0.05
			30000	0.05
			30500	0.05
			31000	0.05
			31500	0.05
			32000	0.05
			32500	0.05
			33000	0.05
			33500	0.05
			34000	0.05
			34500	0.05
			35000	0.05
			35500	0.05
			36000	0.05
			36500	0.05
			37000	0.05
			37500	0.05
			38000	0.05
			38500	0.05
			39000	0.05
			39500	0.05
			40000	0.05
			40500	0.05
			41000	0.05
			41500	0.05
			42000	0.05
			42500	0.05
			43000	0.05
			43500	0.05
			44000	0.05
			44500	0.05
			45000	0.05
			45500	0.05
			46000	0.05
			46500	0.05
			47000	0.05
			47500	0.05
			48000	0.05
			48500	0.05
			49000	0.05
			49500	0.05
			50000	0.05
			50500	0.05
			51000	0.05
			51500	0.05
			52000	0.05
			52500	0.05
			53000	0.05
			53500	0.05
			54000	0.05
			54500	0.05
			55000	0.05
			55500	0.05
			56000	0.05
			56500	0.05
			57000	0.05
			57500	0.05
			58000	0.05
			58500	0.05
			59000	0.05
			59500	0.05
			60000	0.05
			60500	0.05
			61000	0.05
			61500	0.05
			62000	0.05
			62500	0.05
			63000	0.05
			63500	0.05
			64000	0.05
			64500	0.05
			65000	0.05
			65500	0.05
			66000	0.05
			66500	0.05
			67000	0.05
			67500	0.05
			68000	0.05
			68500	0.05
			69000	0.05
			69500	0.05
			70000	0.05
			70500	0.05
			71000	0.05
			71500	0.05
			72000	0.05
			72500	0.05
			73000	0.05
			73500	0.05
			74000	0.05
			74500	0.05
			75000	0.05
			75500	0.05
			76000	0.05
			76500	0.05
			77000	0.05
			77500	0.05
			78000	0.05
			78500	0.05
			79000	0.05
			79500	0.05
			80000	0.05
			80500	0.05
			81000	0.05
			81500	0.05
			82000	0.05
			82500	0.05
			83000	0.05
			83500	0.05
			84000	0.05
			84500	0.05
			85000	0.05
			85500	0.05
			86000	0.05
			86500	0.05
			87000	0.05
			87500	0.05
			88000	0.05
			88500	0.05
			89000	0.05
			89500	0.05
			90000	0.05
			90500	0.05
			91000	0.05
			91500	0.05
			92000	0.05
			92500	0.05
			93000	0.05
			93500	0.05
			94000	0.05
			94500	0.05
			95000	0.05
			95500	0.05
			96000	0.05
			96500	0.05
			97000	0.05
			97500	0.05
			98000	0.05
			98500	0.05
			99000	0.05
			99500	0.05
			100000	0.05

## Sheet: fig_3g
Step	Average Episode Length		Step	exploration_rate
0	154.2	154.2	0	0.94718
2500	106.1	145.7	500	0.920865
5000	185.3	180.38	1000	0.871433
7500	130.4	220.26	1500	0.841698
10000	325.9	243.78	2000	0.77922
12500	353.6	275.12	2500	0.762532
15000	223.7	311.72	3000	0.713987
17500	342	314.22	3500	0.683365
20000	313.4	295.92	4000	0.665093
22500	338.4	301.9	4500	0.62361
25000	262.1	293.46	5000	0.604198
27500	253.6	288.76	5500	0.589283
30000	299.8	237.28	6000	0.540042
32500	289.9	245.9	6500	0.525032
35000	81	207.28	7000	0.477215
37500	305.2	174.6	7500	0.445865
40000	60.5	159.16	8000	0.427625
42500	136.4	167.72	8500	0.39789
45000	212.7	132.74	9000	0.37851
47500	123.8	134.54	9500	0.366698
50000	130.3	118.68	10000	0.354792
52500	69.5	89.56	10500	0.287532
55000	57.1	92.2	11000	0.261058
57500	67.1	95.26	11500	0.235282
60000	137	97.96	12000	0.208365
62500	145.6	119.7	12500	0.202918
65000	83	131.92	13000	0.192405
67500	165.8	146.74	13500	0.187465
70000	128.2	139.06	14000	0.135975
72500	211.1	159.64	14500	0.129198
75000	107.2	138.92	15000	0.0903433
77500	185.9	122.38	15500	0.069285
80000	62.2	109.36	16000	0.05152
82500	45.5	104.58	16500	0.0500317
85000	146	84.46	17000	0.05
87500	83.3	91.58	17500	0.05
90000	85.3	99.28	18000	0.05
92500	97.8	85.34	18500	0.05
95000	84	84	19000	0.05
97500	76.3	76.3	19500	0.05
			20000	0.05
			20500	0.05
			21000	0.05
			21500	0.05
			22000	0.05
			22500	0.05
			23000	0.05
			23500	0.05
			24000	0.05
			24500	0.05
			25000	0.05
			25500	0.05
			26000	0.05
			26500	0.05
			27000	0.05
			27500	0.05
			28000	0.05
			28500	0.05
			29000	0.05
			29500	0.05
			30000	0.05
			30500	0.05
			31000	0.05
			31500	0.05
			32000	0.05
			32500	0.05
			33000	0.05
			33500	0.05
			34000	0.05
			34500	0.05
			35000	0.05
			35500	0.05
			36000	0.05
			36500	0.05
			37000	0.05
			37500	0.05
			38000	0.05
			38500	0.05
			39000	0.05
			39500	0.05
			40000	0.05
			40500	0.05
			41000	0.05
			41500	0.05
			42000	0.05
			42500	0.05
			43000	0.05
			43500	0.05
			44000	0.05
			44500	0.05
			45000	0.05
			45500	0.05
			46000	0.05
			46500	0.05
			47000	0.05
			47500	0.05
			48000	0.05
			48500	0.05
			49000	0.05
			49500	0.05
			50000	0.05
			50500	0.05
			51000	0.05
			51500	0.05
			52000	0.05
			52500	0.05
			53000	0.05
			53500	0.05
			54000	0.05
			54500	0.05
			55000	0.05
			55500	0.05
			56000	0.05
			56500	0.05
			57000	0.05
			57500	0.05
			58000	0.05
			58500	0.05
			59000	0.05
			59500	0.05
			60000	0.05
			60500	0.05
			61000	0.05
			61500	0.05
			62000	0.05
			62500	0.05
			63000	0.05
			63500	0.05
			64000	0.05
			64500	0.05
			65000	0.05
			65500	0.05
			66000	0.05
			66500	0.05
			67000	0.05
			67500	0.05
			68000	0.05
			68500	0.05
			69000	0.05
			69500	0.05
			70000	0.05
			70500	0.05
			71000	0.05
			71500	0.05
			72000	0.05
			72500	0.05
			73000	0.05
			73500	0.05
			74000	0.05
			74500	0.05
			75000	0.05
			75500	0.05
			76000	0.05
			76500	0.05
			77000	0.05
			77500	0.05
			78000	0.05
			78500	0.05
			79000	0.05
			79500	0.05
			80000	0.05
			80500	0.05
			81000	0.05
			81500	0.05
			82000	0.05
			82500	0.05
			83000	0.05
			83500	0.05
			84000	0.05
			84500	0.05
			85000	0.05
			85500	0.05
			86000	0.05
			86500	0.05
			87000	0.05
			87500	0.05
			88000	0.05
			88500	0.05
			89000	0.05
			89500	0.05
			90000	0.05
			90500	0.05
			91000	0.05
			91500	0.05
			92000	0.05
			92500	0.05
			93000	0.05
			93500	0.05
			94000	0.05
			94500	0.05
			95000	0.05
			95500	0.05
			96000	0.05
			96500	0.05
			97000	0.05
			97500	0.05
			98000	0.05
			98500	0.05
			99000	0.05
			99500	0.05
			100000	0.05

## Sheet: fig_4b
Before BO phase	After BO phase
7.0108	6.96688
6.99565	7.05479
7.02245	7.04701
7.05579	7.10539
7.05735	7.03421
6.97234	7.0599
6.83031	6.95167
6.93347	7.09165
6.59154	6.82186
6.83982	6.99988
6.8349	6.86168
7.17506	7.20757
7.09438	7.09865
6.43553	6.51769
6.51734	6.76159
7.05154	7.0013
6.89561	7.03979
7.05005	7.18356
7.13227	7.01936
6.73278	6.87332
7.12441	7.11834
7.03931	7.18383
6.76582	7.01028
6.65168	6.81523
6.70568	6.87883
6.72291	6.75409
7.02639	7.00593
6.78799	7.01768
6.68469	6.79525
7.16336	7.16381
6.85457	6.82049
6.85751	6.88334
6.88459	6.91891
7.02459	7.04652
7.16209	7.18696
6.68881	6.73229
6.75314	6.77774
7.03585	7.09564
6.90088	6.95677
6.57305	6.79632
7.09668	7.13463
6.92262	7.01101
6.8037	6.95187
7.11391	7.08271
6.88186	7.10729
7.05074	7.07021
7.13763	7.21482
6.57259	6.96473
7.15364	7.22884
7.17953	7.17412
6.81641	6.87498
6.82983	6.969
6.89932	7.02179
6.98308	7.14534
6.88842	6.90075
7.06143	7.08495
6.69137	6.69943
6.98427	7.04573
7.0559	7.11683
6.86624	6.92484
6.79503	7.10578
6.97899	7.00661
6.83856	7.08431
6.85501	6.94372
6.95039	7.05034
7.02679	7.04086
6.92329	6.96154
6.92319	7.04138
7.00162	7.06747
6.90792	7.03347
7.1344	7.19501
7.07332	7.16582
7.18171	7.21772
7.05034	7.07683
7.1219	7.17949
7.20326	7.20326
7.17085	7.2164
7.15198	7.20767
7.1176	7.19535
7.031	7.11413
7.24455	7.28328
6.65359	7.10364
7.10961	7.18786
7.03194	7.1538
6.70286	6.82725
7.00015	7.00876
7.08792	7.17338
6.43469	6.66289
6.75224	6.84836
6.75778	6.99719
7.12823	7.17999
6.99935	7.11324
7.02157	7.15863
7.03792	7.03792
6.93559	6.98454
6.3754	7.04001
7.33289	7.35476
7.16339	7.22697
6.8417	7.07463
7.11063	7.17073
7.2996	7.33647
6.8824	6.91652
7.21255	7.22419
7.22884	7.22884
7.03111	7.09769
6.95611	7.02528
7.13089	7.20422
6.83368	6.98544

## Sheet: fig_4d
Time(s)	US_probe_pitch(Degree)		Time(s)	Entropy		Time(s)	Confidence
0	-11.575		-0.006	7.1658		-0.146	0.373754
0.164	-11.575		0.062	7.16534		0.0206667	0.362517
0.359	-11.5908		0.122	7.17106		0.187333	0.356117
0.525	-11.6359		0.185	7.17239		0.354	0.339584
0.707	-11.7689		0.297	7.17989		0.520667	0.362477
0.903	-11.9167		0.326	7.17989		0.687333	0.353839
1.096	-12.0363		0.363	7.17475		0.854	0.376089
1.28	-12.1215		0.433	7.17589		1.02067	0.362031
1.462	-12.1839		0.491	7.1716		1.18733	0.365241
1.668	-12.2342		0.559	7.16687		1.354	0.366378
1.851	-12.2742		0.619	7.16981		1.52067	0.352986
2.03	-12.306		0.702	7.16723		1.68733	0.366889
2.227	-12.3278		0.734	7.17168		1.854	0.354147
2.393	-12.3439		0.794	7.17821		2.02067	0.353297
2.575	-12.3538		0.859	7.17994		2.18733	0.349491
2.753	-12.3621		0.928	7.18094		2.354	0.349325
2.922	-12.3719		0.985	7.17991		2.52067	0.367635
3.102	-12.3787		1.097	7.18327		2.68733	0.366253
3.301	-12.3823		1.132	7.18344		2.854	0.351504
3.468	-12.3823		1.164	7.17767		3.02067	0.366416
3.662	-12.3827		1.226	7.16927		3.18733	0.374843
3.858	-12.3832		1.289	7.1654		3.354	0.370037
4.039	-12.3833		1.353	7.1656		3.52067	0.366228
4.218	-12.3835		1.418	7.16928		3.68733	0.38018
4.402	-12.3838		1.499	7.1648		3.854	0.381903
4.586	-12.3621		1.544	7.16215		4.02067	0.343453
4.779	-12.2676		1.595	7.16841		4.18733	0.350469
4.949	-12.0192		1.663	7.16968		4.354	0.385548
5.114	-11.6532		1.725	7.17349		4.52067	0.385696
5.294	-11.148		1.786	7.16749		4.68733	0.344775
5.487	-10.5319		1.897	7.16768		4.854	0.373808
5.683	-9.85528		1.933	7.16211		5.02067	0.374695
5.866	-9.15977		1.966	7.16264		5.18733	0.352281
6.064	-8.61248		2.026	7.16429		5.354	0.36755
6.277	-8.1552		2.09	7.16218		5.52067	0.361342
6.461	-7.74312		2.157	7.16487		5.68733	0.363421
6.642	-7.46256		2.222	7.1645		5.854	0.354938
6.84	-7.24245		2.299	7.16315		6.02067	0.380554
7.006	-7.08965		2.344	7.1659		6.18733	0.39099
7.187	-6.9713		2.397	7.16137		6.354	0.374378
7.367	-6.88253		2.461	7.16188		6.52067	0.372571
7.552	-6.81297		2.523	7.15767		6.68733	0.384017
7.764	-6.74624		2.586	7.16322		6.854	0.35765
7.953	-6.70247		2.699	7.17801		7.02067	0.362573
8.137	-6.67318		2.729	7.17545		7.18733	0.367315
8.319	-6.65042		2.763	7.17785		7.354	0.39085
8.499	-6.63248		2.829	7.17972		7.52067	0.352918
8.667	-6.6189		2.89	7.17632		7.68733	0.372232
8.832	-6.60918		2.954	7.17459		7.854	0.38888
9.015	-6.60188		3.024	7.16735		8.02067	0.392708
9.183	-6.59702		3.099	7.16461		8.18733	0.379673
9.362	-6.6056		3.141	7.15933		8.354	0.386401
9.545	-6.65976		3.194	7.16207		8.52067	0.387133
9.727	-6.81019		3.26	7.17353		8.68733	0.416269
9.908	-7.06675		3.325	7.17317		8.854	0.380894
10.086	-7.31095		3.386	7.17275		9.02067	0.376848
10.268	-7.51324		3.499	7.17755		9.18733	0.37977
10.448	-7.70142		3.53	7.17792		9.354	0.380204
10.612	-7.82212		3.567	7.17958		9.52067	0.368692
10.795	-7.92598		3.625	7.17441		9.68733	0.384055
10.978	-8.00761		3.69	7.17715		9.854	0.380191
11.156	-8.06665		3.754	7.16713		10.0207	0.37093
11.334	-8.11251		3.818	7.17446		10.1873	0.348494
11.515	-8.14501		3.897	7.17504		10.354	0.353286
11.712	-8.17697		3.941	7.17421		10.5207	0.369789
11.925	-8.20249		3.993	7.17056		10.6873	0.362214
12.105	-8.21476		4.06	7.17451		10.854	0.371274
12.288	-8.22433		4.125	7.17927		11.0207	0.380598
12.471	-8.23516		4.185	7.178		11.1873	0.388582
12.636	-8.24314		4.283	7.17317		11.354	0.36326
12.834	-8.25017		4.332	7.17317		11.5207	0.368611
13.028	-8.2542		4.365	7.16681		11.6873	0.384118
13.224	-8.25482		4.431	7.16976		11.854	0.374852
13.403	-8.26011		4.489	7.16607		12.0207	0.369238
13.602	-8.27809		4.553	7.16141		12.1873	0.377658
13.798	-8.39677		4.62	7.16544		12.354	0.38776
13.981	-8.64011		4.686	7.16304		12.5207	0.354999
14.166	-9.06016		4.767	7.17371		12.6873	0.370938
14.345	-9.59805		4.797	7.17378		12.854	0.376691
14.525	-10.1101		4.858	7.16419		13.0207	0.37091
14.716	-10.6489		4.924	7.17006		13.1873	0.357272
14.886	-11.0298		4.985	7.16307		13.354	0.365981
15.055	-11.3152		5.083	7.16295		13.5207	0.379848
15.221	-11.5442		5.13	7.16097		13.6873	0.374427
15.401	-11.7354		5.177	7.15922		13.854	0.358996
15.584	-11.8833		5.227	7.17		14.0207	0.363525
15.765	-12.0081		5.289	7.16854		14.1873	0.370564
15.93	-12.0919		5.354	7.17764		14.354	0.378862
16.112	-12.1567		5.419	7.16801		14.5207	0.365547
16.292	-12.2155		5.482	7.16518		14.6873	0.355165
16.495	-12.2574		5.564	7.16583		14.854	0.364483
16.674	-12.2939		5.599	7.16272		15.0207	0.352694
16.853	-12.318		5.658	7.17765		15.1873	0.357364
17.035	-12.3338		5.723	7.17961		15.354	0.36054
17.232	-12.3463		5.785	7.17933		15.5207	0.364332
17.414	-12.361		5.882	7.17433		15.6873	0.351943
17.595	-12.3812		5.933	7.17552		15.854	0.376218
17.762	-12.4305		5.975	7.17102		16.0207	0.359194
17.944	-12.5735		6.029	7.1661		16.1873	0.338759
18.123	-12.8607		6.089	7.17154		16.354	0.356578
18.305	-13.3126		6.154	7.16404		16.5207	0.327265
18.483	-13.8677		6.217	7.16541		16.6873	0.382077
18.68	-14.4097		6.286	7.17912		16.854	0.345931
18.849	-14.8564		6.362	7.18291		17.0207	0.373835
19.045	-15.2396		6.4	7.18217		17.1873	0.360008
19.213	-15.5122		6.457	7.18443		17.354	0.372124
19.376	-15.7456		6.522	7.18405		17.5207	0.357314
19.559	-15.9121		6.586	7.18326		17.6873	0.373097
19.736	-16.0582		6.651	7.18054		17.854	0.365856
19.936	-16.1819		6.729	7.18242		18.0207	0.374356
20.123	-16.2767		6.78	7.18222		18.1873	0.371453
20.293	-16.3367		6.828	7.17539		18.354	0.382048
20.471	-16.3849		6.89	7.18489		18.5207	0.359848
20.657	-16.4248		6.956	7.18604		18.6873	0.347733
20.839	-16.457		7.214	7.19838		18.854	0.352148
21.02	-16.477		7.238	7.19931		19.0207	0.378121
21.202	-16.4938		7.258	7.19951		19.1873	0.378359
21.398	-16.5101		7.289	7.1951		19.354	0.371314
21.593	-16.5178		7.323	7.19327		19.5207	0.381972
21.789	-16.5125		7.392	7.1898		19.6873	0.3825
21.959	-16.4018		7.485	7.18616		19.854	0.373252
22.152	-16.097		7.532	7.18807		20.0207	0.359588
22.318	-15.6504		7.578	7.18994		20.1873	0.367745
22.484	-15.1092		7.628	7.18212		20.354	0.367337
22.649	-14.5007		7.691	7.18373		20.5207	0.377957
22.847	-13.8544		7.762	7.17871		20.6873	0.382324
23.017	-13.2633		7.817	7.18441		20.854	0.381808
23.193	-12.5862		7.882	7.19139		21.0207	0.373146
23.376	-11.937		7.967	7.1846		21.1873	0.36409
23.589	-11.198		8.003	7.18596		21.354	0.364683
23.78	-10.4464		8.057	7.1756		21.5207	0.368194
23.948	-9.77451		8.124	7.17817		21.6873	0.379857
24.111	-9.16637		8.189	7.17313		21.854	0.371743
24.293	-8.67437		8.284	7.16798		22.0207	0.358054
24.472	-8.24745		8.314	7.17484		22.1873	0.368889
24.684	-7.87901		8.376	7.17579		22.354	0.365383
24.885	-7.56817		8.426	7.17713		22.5207	0.363399
25.064	-7.32769		8.49	7.17812		22.6873	0.361543
25.265	-7.13475		8.556	7.1696		22.854	0.366741
25.429	-7.0057		8.617	7.16753		23.0207	0.383417
25.596	-6.9187		8.683	7.15761		23.1873	0.360564
25.791	-6.84226		8.764	7.16284		23.354	0.374032
25.987	-6.77871		8.794	7.1642		23.5207	0.362333
			8.826	7.16661		23.6873	0.362513
			8.889	7.16567		23.854	0.382048
			8.958	7.17344		24.0207	0.370727
			9.021	7.17025		24.1873	0.364791
			9.084	7.16959		24.354	0.369175
			9.161	7.16738		24.5207	0.373803
			9.195	7.16659		24.6873	0.389055
			9.233	7.16747		24.854	0.408935
			9.293	7.16939		25.0207	0.368927
			9.355	7.16366		25.1873	0.388984
			9.417	7.17731		25.354	0.402322
			9.482	7.17858		25.5207	0.390113
			9.562	7.18038		25.6873	0.367889
			9.595	7.18269		25.854	0.38526
			9.629	7.18445
			9.691	7.1852
			9.754	7.19158
			9.822	7.1892
			9.883	7.19115
			9.962	7.1831
			9.993	7.18047
			10.028	7.18463
			10.09	7.1806
			10.158	7.18002
			10.218	7.18917
			10.282	7.19026
			10.361	7.19538
			10.402	7.19391
			10.433	7.19501
			10.489	7.19276
			10.553	7.19686
			10.62	7.18177
			10.684	7.18483
			10.763	7.1801
			10.795	7.179
			10.826	7.17458
			10.889	7.17935
			10.955	7.18141
			11.018	7.1874
			11.084	7.18558
			11.166	7.18593
			11.194	7.18519
			11.227	7.18543
			11.289	7.18223
			11.354	7.18131
			11.418	7.17546
			11.481	7.18123
			11.562	7.17976
			11.594	7.18145
			11.626	7.18291
			11.69	7.18349
			11.753	7.17508
			11.822	7.17093
			11.882	7.16268
			11.962	7.16966
			11.995	7.17204
			12.024	7.16866
			12.092	7.16879
			12.157	7.16644
			12.221	7.17139
			12.282	7.1746
			12.347	7.16653
			12.395	7.16414
			12.426	7.16337
			12.491	7.16103
			12.554	7.16586
			12.619	7.17423
			12.684	7.17325
			12.746	7.17809
			12.794	7.18272
			12.84	7.17909
			12.889	7.181
			12.954	7.17824
			13.022	7.17522
			13.113	7.16652
			13.145	7.17318
			13.226	7.18135
			13.258	7.18082
			13.323	7.18042
			13.387	7.18086
			13.483	7.18665
			13.514	7.18791
			13.594	7.18543
			13.629	7.18339
			13.659	7.18352
			13.722	7.1778
			13.787	7.17615
			13.882	7.17896
			13.915	7.17531
			13.994	7.17659
			14.029	7.1797
			14.057	7.18506
			14.121	7.18808
			14.188	7.19358
			14.281	7.18173
			14.317	7.1809
			14.396	7.17474
			14.428	7.17339
			14.459	7.17512
			14.522	7.16739
			14.586	7.16434
			14.682	7.16646
			14.716	7.16808
			14.793	7.16966
			14.828	7.16407
			14.861	7.15996
			14.926	7.15762
			14.988	7.15293
			15.084	7.15796
			15.113	7.15776
			15.194	7.15172
			15.226	7.15615
			15.259	7.15103
			15.325	7.15113
			15.387	7.16092
			15.481	7.15907
			15.514	7.15954
			15.593	7.14785
			15.625	7.15075
			15.662	7.15656
			15.723	7.15673
			15.786	7.15452
			15.881	7.15971
			15.913	7.1595
			15.98	7.15921
			16.029	7.16001
			16.062	7.15515
			16.121	7.15163
			16.186	7.14402
			16.283	7.15881
			16.313	7.16248
			16.38	7.16398
			16.459	7.16764
			16.496	7.16687
			16.554	7.16802
			16.617	7.17181
			16.682	7.16639
			16.748	7.16697
			16.826	7.15651
			16.857	7.15606
			16.893	7.1673
			16.954	7.17083
			17.02	7.16965
			17.083	7.16804
			17.147	7.16777
			17.225	7.17296
			17.257	7.17437
			17.29	7.17159
			17.354	7.16735
			17.424	7.16115
			17.486	7.15767
			17.546	7.15896
			17.625	7.15488
			17.659	7.14927
			17.694	7.15605
			17.756	7.15725
			17.818	7.16723
			17.883	7.16484
			17.947	7.16105
			18.027	7.14947
			18.059	7.14591
			18.096	7.14756
			18.154	7.14193
			18.221	7.13783
			18.284	7.13706
			18.347	7.13854
			18.427	7.13554
			18.459	7.13264
			18.494	7.13368
			18.553	7.13599
			18.617	7.13265
			18.682	7.12883
			18.746	7.13793
			18.826	7.14687
			18.858	7.1361
			18.891	7.13247
			18.954	7.13332
			19.019	7.13321
			19.084	7.12619
			19.145	7.12351
			19.227	7.12423
			19.257	7.12089
			19.293	7.1196
			19.356	7.12775
			19.417	7.13571
			19.485	7.13105
			19.549	7.13239
			19.627	7.13196
			19.657	7.1339
			19.689	7.13125
			19.76	7.12512
			19.82	7.1182
			19.881	7.10953
			19.945	7.12029
			20.01	7.13015
			20.059	7.12692
			20.099	7.12717
			20.153	7.11511
			20.222	7.11615
			20.283	7.11763
			20.348	7.12404
			20.411	7.12078
			20.459	7.11932
			20.505	7.12132
			20.555	7.10564
			20.618	7.11503
			20.681	7.11639
			20.745	7.10868
			20.812	7.10348
			20.857	7.10011
			20.9	7.10309
			20.956	7.10968
			21.02	7.10544
			21.081	7.09406
			21.15	7.0894
			21.21	7.09582
			21.257	7.10253
			21.305	7.1025
			21.356	7.09225
			21.42	7.09106
			21.483	7.08736
			21.548	7.09222
			21.612	7.09778
			21.665	7.09104
			21.704	7.08871
			21.753	7.09666
			21.817	7.08672
			21.885	7.09947
			21.946	7.09811
			22.011	7.09794
			22.057	7.10389
			22.105	7.09809
			22.154	7.10275
			22.22	7.1116
			22.282	7.10912
			22.348	7.11031
			22.409	7.09857
			22.458	7.10505
			22.506	7.1086
			22.555	7.13014
			22.619	7.13609
			22.683	7.13519
			22.746	7.13518
			22.812	7.13549
			22.857	7.14247
			22.902	7.14165
			22.954	7.141
			23.021	7.14327
			23.082	7.13956
			23.146	7.15005
			23.21	7.16663
			23.26	7.16313
			23.301	7.16312
			23.355	7.1622
			23.418	7.16746
			23.481	7.16671
			23.546	7.16456
			23.609	7.16816
			23.657	7.16301
			23.701	7.16011
			23.756	7.16603
			23.819	7.1748
			23.884	7.16878
			23.946	7.17471
			24.011	7.1715
			24.091	7.17863
			24.121	7.18086
			24.185	7.17222
			24.283	7.16843
			24.318	7.164
			24.377	7.16736
			24.442	7.17808
			24.495	7.17639
			24.535	7.17253
			24.585	7.1763
			24.681	7.1802
			24.714	7.18267
			24.779	7.18206
			24.842	7.1742
			24.897	7.17336
			24.931	7.17
			24.987	7.17195
			25.081	7.17158
			25.114	7.16992
			25.179	7.16913
			25.244	7.17199
			25.289	7.17344
			25.34	7.17426
			25.386	7.17306
			25.482	7.16968
			25.515	7.16911
			25.578	7.15872
			25.644	7.16141
			25.69	7.17126
			25.733	7.17283
			25.785	7.1684
			25.883	7.16417

## Sheet: fig_4e
conf_val	entropy
0.16883	5.23608
0.15724	5.45864
0.1672	5.49291
0.15107	5.6724
0.19877	5.96227
0.22269	6.13688
0.23145	6.13638
0.1817	6.24135
0.20522	6.38056
0.19951	6.43833
0.19926	6.43807
0.22534	6.45244
0.22054	6.56618
0.30195	6.62948
0.29755	6.62201
0.25944	6.61708
0.2792	6.69967
0.31013	6.72144
0.2752	6.71949
0.30985	6.76055
0.28552	6.8224
0.29095	6.83028
0.34819	6.87464
0.41874	6.96596
0.51734	7.02426
0.5115	7.04712
0.50854	7.05152
0.49916	7.05288
0.54225	7.0682
0.5068	7.07233
0.52594	7.07284
0.58303	7.0866
0.49035	7.07908
0.49911	7.07701
0.47649	7.0626
0.47323	7.07051
0.412	7.05385
0.37859	7.04073
0.39435	7.01275
0.40743	7.03017
0.40259	7.0309
0.35124	7.02104
0.39122	7.00371
0.3856	7.00417
0.45046	7.03219
0.41589	7.03788
0.44349	7.02507
0.39088	7.02567
0.33237	7.03613
0.36979	7.02477
0.37795	7.01595
0.37177	7.01251
0.39419	7.02237
0.32323	7.01137
0.34279	7.01075
0.34723	7.02409
0.34634	7.04263
0.32848	7.05265
0.30087	7.04951
0.33607	7.05061
0.34635	7.06752
0.35776	7.04948
0.35933	7.05711
0.36496	7.0511
0.36479	7.06909
0.3529	7.06456
0.37274	7.06018
0.35518	7.05181
0.36065	7.07513
0.35295	7.06919
0.36272	7.07487
0.35659	7.07759
0.38021	7.0944
0.36462	7.09342
0.35625	7.08991
0.36939	7.10097
0.35975	7.1096
0.34913	7.10879
0.35744	7.10974
0.34573	7.12227
0.37886	7.12674
0.34728	7.12211
0.38094	7.1331
0.35619	7.14338
0.3823	7.14457
0.34433	7.13729
0.35847	7.13554
0.35777	7.13927
0.36632	7.13407
0.35782	7.13542
0.35934	7.1359
0.38146	7.14008
0.35924	7.13002
0.3385	7.1329
0.35774	7.13963
0.36371	7.13556
0.35845	7.13174
0.35481	7.14494
0.36726	7.14798
0.36242	7.14681
0.33954	7.1402
0.3501	7.15107
0.36876	7.15107
0.36089	7.15205
0.33384	7.14536
0.36125	7.15191
0.35065	7.14644
0.33661	7.14726
0.33514	7.1414
0.36247	7.13601
0.37207	7.13622
0.37821	7.13357
0.34905	7.12947
0.35277	7.13193
0.3787	7.13823
0.35838	7.13544
0.34377	7.13614
0.35813	7.14269
0.36895	7.14377
0.36776	7.14047
0.35986	7.15044
0.37405	7.15142
0.36736	7.15332
0.37803	7.14785
0.35763	7.155
0.34047	7.13998
0.38556	7.14321
0.3592	7.13312
0.36779	7.14111
0.3752	7.13437
0.37587	7.12639
0.36121	7.12499
0.35316	7.12242
0.36697	7.12716
0.36426	7.12646
0.3487	7.13483
0.36784	7.14265
0.3624	7.14299
0.35297	7.13218
0.36964	7.14882
0.3769	7.14919
0.35951	7.14949
0.35602	7.14185
0.38093	7.15171
0.36378	7.14245
0.37055	7.1357
0.36925	7.14409
0.36857	7.1319
0.37504	7.13805
0.37311	7.12929
0.3681	7.13564
0.36198	7.1333
0.35641	7.13262
0.33804	7.12628
0.35735	7.14172
0.36272	7.1414
0.35412	7.13431
0.34399	7.12955
0.37375	7.13791
0.36252	7.14093
0.35612	7.13364
0.33958	7.1375
0.36248	7.14151
0.35384	7.15155
0.37609	7.13765
0.36203	7.13849
0.36524	7.13366
0.36638	7.13825
0.35299	7.12797
0.36689	7.12837
0.35415	7.12569
0.3533	7.12355
0.34949	7.12266
0.34933	7.13779
0.36764	7.13966
0.36625	7.12927
0.3515	7.13014
0.36642	7.13872
0.37484	7.14628
0.37004	7.14341
0.36623	7.14197
0.38018	7.14227
0.3819	7.14117
0.34345	7.135
0.35047	7.13122
0.38555	7.13861
0.3857	7.13257
0.34477	7.12937
0.37381	7.13333
0.3747	7.13862
0.35228	7.13047
0.36755	7.14285
0.36134	7.13885
0.36342	7.13022
0.35494	7.12999
0.38055	7.14635
0.39099	7.15064
0.37438	7.14665
0.37257	7.15
0.38402	7.16461
0.35765	7.15198
0.36257	7.15209
0.36732	7.145
0.39085	7.14963
0.35292	7.13939
0.37223	7.13401
0.38888	7.14234
0.39271	7.13204
0.37967	7.12862
0.3864	7.13315
0.38713	7.13313
0.41627	7.13977
0.38089	7.1413
0.37685	7.14545
0.37977	7.15634
0.3802	7.14912
0.36869	7.14783
0.38405	7.1562
0.38019	7.16164
0.37093	7.1573
0.34849	7.14723
0.35329	7.14765
0.36979	7.15026
0.36221	7.14636
0.37127	7.14112
0.3806	7.14448
0.38858	7.14016
0.36326	7.1343
0.36861	7.13533
0.38412	7.13755
0.37485	7.12695
0.36924	7.13566
0.37766	7.14508
0.38776	7.14519
0.355	7.13484
0.37094	7.14683
0.37669	7.14698
0.37091	7.1506
0.35727	7.14316
0.36598	7.1412
0.37985	7.15415
0.37443	7.14863
0.359	7.14103
0.36352	7.13223
0.37056	7.13393
0.37886	7.1221
0.36555	7.12372
0.35516	7.11633
0.36448	7.12609
0.35269	7.1157
0.35736	7.12101
0.36054	7.12528
0.36433	7.11879
0.35194	7.12424
0.37622	7.13384
0.35919	7.13763
0.33876	7.12806
0.35658	7.13654
0.32726	7.13677
0.38208	7.14275
0.34593	7.13045
0.37384	7.12313
0.36001	7.12426
0.37212	7.12745
0.35731	7.11477
0.3731	7.10382
0.36586	7.09963
0.37436	7.09871
0.37145	7.11019
0.38205	7.10172
0.35985	7.08982
0.34773	7.08914
0.35215	7.10387
0.37812	7.10053
0.37836	7.09531
0.37131	7.08885
0.38197	7.09858
0.3825	7.08791
0.37325	7.08895
0.35959	7.08113
0.36774	7.07419
0.36734	7.07433
0.37796	7.06396
0.38232	7.07366
0.38181	7.06094
0.37315	7.06651
0.36409	7.06365
0.36468	7.0684
0.36819	7.06937
0.37986	7.07711
0.37174	7.07297
0.35805	7.103
0.36889	7.10409
0.36538	7.10915
0.3634	7.11101
0.36154	7.13144
0.36674	7.13678
0.38342	7.13665
0.36056	7.13437
0.37403	7.14273
0.36233	7.14858
0.36251	7.13673
0.38205	7.14493
0.37073	7.1432
0.36479	7.14841
0.36917	7.13603
0.3738	7.13586
0.38905	7.14055
0.40894	7.1374
0.36893	7.12755
0.38898	7.13883
0.40232	7.1326
0.39011	7.13608
0.36789	7.13173
0.38526	7.12752
0.38872	7.12846
0.40166	7.12192
0.40806	7.12517
0.42051	7.13026
0.42981	7.14382
0.41826	7.13447
0.37629	7.12269
0.40838	7.11757
0.40765	7.1404
0.39083	7.13313
0.41114	7.12688
0.41845	7.13785
0.41189	7.12746
0.41634	7.12443
0.42053	7.13072
0.43527	7.13336
0.44982	7.124
0.42504	7.11609
0.45612	7.11662
0.45642	7.10988
0.43984	7.10627
0.42516	7.09677
0.49399	7.09708
0.47353	7.09917
0.45201	7.10256
0.49112	7.07468
0.53928	7.06577
0.50198	7.06485
0.49402	7.06846
0.4757	7.04903
0.47621	7.07786
0.45349	7.09511
0.43499	7.11237
0.44163	7.12922
0.4215	7.16153
0.4342	7.18418
0.44054	7.1953
0.43015	7.16478
0.41	7.17931
0.39747	7.178
0.39616	7.17649
0.41906	7.16348
0.40353	7.15976
0.36923	7.14698
0.36478	7.14129
0.38474	7.14904
0.37567	7.15573
0.37746	7.13886
0.3692	7.13164
0.39527	7.1299
0.3808	7.12681
0.34821	7.11589
0.39203	7.10319
0.38982	7.10533
0.37731	7.12584
0.39087	7.1174
0.39908	7.11889
0.39878	7.12271
0.39095	7.13143
0.41301	7.13015
0.42263	7.14204
0.43353	7.17658
0.42822	7.17866
0.4254	7.18726
0.41926	7.195
0.41339	7.19217
0.40419	7.1955
0.43034	7.20758
0.43499	7.20902
0.4167	7.20181
0.42869	7.21536
0.43403	7.22486
0.44064	7.23541
0.42951	7.24857
0.44684	7.2409
0.44216	7.24534
0.4385	7.24291
0.42793	7.23584
0.44754	7.23972
0.44525	7.2429
0.45203	7.23822
0.43915	7.23852
0.44491	7.24202
0.43188	7.24672
0.44593	7.25099
0.44572	7.23258
0.44413	7.23084
0.43744	7.2387
0.45435	7.25011
0.45258	7.24701
0.45841	7.2504
0.45047	7.24806
0.44847	7.25558
0.45953	7.24841
0.452	7.24827
0.44468	7.22922
0.43922	7.21474
0.42339	7.2061
0.41243	7.23794
0.40501	7.24403
0.41814	7.25211
0.42449	7.26085
0.4318	7.25625
0.41465	7.25388
0.42855	7.26437
0.41379	7.27566
0.42413	7.26794
0.42731	7.25437
0.43452	7.25028
0.41638	7.24271
0.42832	7.24573
0.43545	7.24685
0.40204	7.22294
0.40032	7.21119
0.41553	7.23187
0.41804	7.22616
0.40664	7.21806
0.41457	7.23397
0.43489	7.24179
0.42163	7.23754
0.41781	7.22549
0.41405	7.22766
0.42554	7.23594
0.41723	7.22944
0.41519	7.22682
0.43014	7.22894
0.42338	7.22301
0.41286	7.20969
0.41196	7.20549
0.419	7.20551
0.4106	7.20826
0.41001	7.2052
0.41198	7.20621
0.41781	7.21964
0.42315	7.21884
0.41061	7.2127
0.40112	7.20292
0.42561	7.20917
0.42361	7.20645
0.40808	7.19883
0.41752	7.20649
0.41518	7.20344
0.41426	7.21021
0.40411	7.20515
0.42866	7.21321
0.41496	7.20955
0.41795	7.21123
0.40975	7.1967
0.43816	7.20112
0.43154	7.19243
0.41289	7.16305
0.40339	7.14147
0.40923	7.14489
0.419	7.1361
0.41321	7.11879
0.40538	7.10721
0.4175	7.11095
0.41432	7.10471
0.39669	7.10197
0.42274	7.11992
0.42545	7.12694
0.41199	7.12502
0.40874	7.12385
0.40058	7.12093
0.43472	7.13256
0.41658	7.13129
0.39295	7.11982
0.40776	7.12367
0.42049	7.13372
0.41666	7.13193
0.39853	7.1222
0.40634	7.11951
0.43402	7.12518
0.43221	7.12723
0.42493	7.12379
0.43266	7.12682
0.43937	7.13437
0.42176	7.13047
0.42473	7.13745
0.42507	7.14655
0.43816	7.14131
0.42137	7.14282
0.43781	7.15341
0.42825	7.15534
0.434	7.15966
0.42668	7.15058
0.42918	7.15208
0.44619	7.15932
0.44759	7.15765
0.44189	7.1452
0.44087	7.14571
0.45313	7.15312
0.44932	7.13552
0.45262	7.12762
0.45063	7.1265
0.46078	7.12795
0.43969	7.11589
0.44832	7.11553
0.43917	7.12452
0.43938	7.11541
0.40396	7.11577
0.43613	7.12614
0.43771	7.13671
0.45115	7.14634
0.42945	7.13269
0.43329	7.14305
0.43419	7.15268
0.43612	7.1446
0.42597	7.13195
0.4439	7.13092
0.44006	7.13559
0.43619	7.13218
0.41886	7.11176
0.42868	7.09954
0.451	7.09811
0.46053	7.09749
0.43853	7.08768
0.465	7.08744
0.48339	7.08721
0.47401	7.07959
0.47638	7.07911
0.46911	7.08976
0.47981	7.09851
0.49378	7.08766
0.52764	7.10104
0.52993	7.10329
0.49801	7.10804
0.5211	7.10377
0.53146	7.11348
0.50586	7.11788
0.51557	7.12292
0.49558	7.11883
0.5177	7.126
0.52353	7.1296
0.53764	7.12096
0.50452	7.10572
0.51159	7.10923
0.53408	7.10921
0.52483	7.09892
0.50636	7.10061
0.50597	7.1075
0.52733	7.1184
0.51539	7.11869
0.48679	7.1202
0.48492	7.13348
0.48126	7.13334
0.47833	7.14738
0.4705	7.15538
0.47534	7.15735
0.46116	7.1599
0.43985	7.15129
0.44162	7.14804
0.47082	7.14374
0.47116	7.13626
0.44984	7.12493
0.46144	7.12656
0.48846	7.11744
0.47616	7.11497
0.4571	7.10646
0.48149	7.10166
0.49732	7.10072
0.469	7.09638
0.48797	7.10781
0.48996	7.10408
0.4793	7.1023
0.44472	7.10612
0.45375	7.114
0.48064	7.11985
0.48227	7.11616
0.46214	7.10851
0.47621	7.11342
0.46223	7.11031
0.44231	7.09795
0.46683	7.11049
0.4586	7.10082
0.45253	7.10161
0.44622	7.09738
0.46131	7.09601
0.45487	7.09857
0.43809	7.09417
0.47051	7.09539
0.45553	7.09176
0.44745	7.094
0.42245	7.09125
0.4505	7.11586
0.4532	7.12044
0.43722	7.10507
0.40851	7.11081
0.4188	7.12213
0.42713	7.1214
0.42733	7.1162
0.41305	7.12559
0.40554	7.13163
0.42093	7.13957
0.42461	7.13617
0.42808	7.13113
0.41992	7.12191
0.40872	7.11782
0.42003	7.11065
0.40299	7.11084
0.41298	7.10787
0.42661	7.0977
0.43958	7.08675
0.40305	7.08797
0.41665	7.09979
0.40797	7.11167
0.40142	7.09974
0.37136	7.1128
0.37859	7.11747
0.38333	7.11448
0.35485	7.1089
0.39382	7.12558
0.38005	7.12749
0.38917	7.12432
0.36865	7.1161
0.37883	7.10941
0.38468	7.1115
0.37172	7.08903
0.36038	7.09042
0.37289	7.08262
0.36175	7.07336
0.35229	7.06309
0.35637	7.0671
0.35735	7.06954
0.35998	7.06827
0.34855	7.06743
0.37182	7.07546
0.34473	7.07477
0.33967	7.05753
0.3555	7.06781
0.35468	7.0665
0.33586	7.06897
0.33955	7.05438
0.35069	7.0563
0.34342	7.07019
0.35274	7.07682
0.35055	7.05988
0.35493	7.06316
0.3714	7.06558
0.33647	7.05974
0.34169	7.05043
0.3641	7.06379
0.37796	7.06655
0.36583	7.04834
0.36606	7.05561
0.38505	7.07321
0.39145	7.05697
0.35447	7.02719
0.36999	7.0284
0.39117	7.03732
0.3734	7.01846
0.38503	7.02387
0.37575	7.02842
0.38199	7.03759
0.37339	7.02469
0.39169	7.02119
0.38412	7.02503
0.39372	7.02946
0.35502	7.0003
0.3729	6.99528
0.38283	6.99183
0.37894	7.00031
0.36995	6.9833
0.37308	6.97671
0.41657	6.99292
0.39696	6.9968
0.38506	6.98041
0.3891	6.99275
0.38725	7.008
0.3707	7.00676
0.34338	7.00296
0.36678	7.01466
0.37727	7.02463
0.36863	7.02365
0.37285	7.03447
0.37548	7.04373
0.37636	7.06257
0.36206	7.04393
0.37163	7.04568
0.36915	7.05283
0.37896	7.06727
0.36725	7.05259
0.36548	7.04289
0.42226	7.06542
0.39735	7.06452
0.40041	7.05669
0.37164	7.0575
0.3946	7.06571
0.36446	7.06756
0.38714	7.06091
0.38567	7.05889
0.40798	7.06521
0.38871	7.04491
0.39958	7.05459
0.38734	7.04325
0.40521	7.05296
0.39298	7.02939
0.39143	7.03194
0.39892	7.03122
0.39053	7.03241
0.38411	7.02373
0.37619	7.0171
0.39864	7.01535
0.40799	7.0108
0.39151	7.00708
0.37446	7.0094
0.40996	7.02203
0.42593	7.03216
0.38748	7.03539
0.35888	7.04467
0.39377	7.04842
0.39157	7.05948
0.38261	7.06471
0.3656	7.05517
0.37936	7.06327
0.37603	7.061
0.37687	7.07731
0.37603	7.06398
0.37307	7.0734
0.36829	7.0608
0.3572	7.07392
0.38131	7.0642
0.38031	7.05719
0.38501	7.05118
0.38763	7.05765
0.40214	7.05804
0.39793	7.05577
0.37866	7.04837
0.37598	7.04585
0.41494	7.05297
0.40392	7.04299
0.39851	7.04966
0.37147	7.05843
0.41074	7.06845
0.4078	7.05739
0.36784	7.07642
0.3728	7.06377
0.38554	7.07421
0.39534	7.06455
0.37061	7.07137
0.35998	7.05958
0.38368	7.06046
0.41736	7.04452
0.38272	7.05151
0.36996	7.02493
0.40568	7.02848
0.37884	7.00924
0.37055	7.02077
0.38167	6.99696
0.39157	6.99683
0.35822	6.97563
0.35355	6.98991
0.34439	6.97769
0.35054	6.97966
0.37528	6.95351
0.38446	6.96756
0.36452	6.9521
0.35739	6.94905
0.36514	6.91755
0.3562	6.92555
0.37661	6.92083
0.394	6.92696
0.39421	6.92348
0.39152	6.9251
0.4328	6.92858
0.40681	6.93204
0.39741	6.92336
0.39162	6.92153
0.38974	6.9153
0.44093	6.91968
0.37925	6.89775
0.37816	6.88491
0.38712	6.89297
0.35323	6.85376
0.34672	6.8648
0.31809	6.85525
0.3339	6.86414
0.35874	6.83392
0.30081	6.86479
0.34392	6.84241
0.37072	6.84059
0.37938	6.83332
0.3377	6.86981
0.40096	6.8486
0.4248	6.86064
0.39266	6.86097
0.38568	6.87011
0.3872	6.86328
0.37549	6.85432
0.36716	6.85622
0.38377	6.88409
0.41753	6.87391
0.41425	6.88563
0.38554	6.87734
0.38651	6.90749
0.39132	6.8887
0.38806	6.9086
0.38062	6.89418
0.3978	6.90716
0.40378	6.90504
0.38344	6.90187
0.40339	6.88399
0.40106	6.88172
0.42041	6.87822
0.42108	6.89135
0.40678	6.88286
0.39088	6.88775
0.41787	6.88343
0.41968	6.89128
0.40028	6.88933
0.43002	6.88676
0.42573	6.86932
0.4168	6.85638
0.40868	6.84747
0.37256	6.84206
0.38452	6.85204
0.43376	6.90615
0.38205	6.9193
0.36254	6.96089
0.38892	6.99023
0.38999	7.00395
0.389	7.03218
0.37426	7.02921
0.36635	7.03183
0.38009	7.02849
0.35502	7.03445
0.39359	7.01423
0.41244	7.01247
0.36891	7.00046
0.39352	7.00435
0.41655	7.00313
0.44257	7.00641
0.37717	7.01338
0.36501	7.02137
0.38477	7.02428
0.39815	7.01005
0.37273	7.00488
0.35506	7.02572
0.40502	7.06814
0.35764	7.07884
0.39016	7.0894
0.36919	7.10695
0.39233	7.13193
0.41053	7.11678
0.4228	7.11314
0.46297	7.11067
0.45803	7.1139
0.40569	7.09804
0.40835	7.06375
0.39847	7.07156
0.45877	7.09721
0.4149	7.1036
0.46498	7.11343
0.48022	7.09533
0.42649	7.09367
0.50181	7.11959
0.43756	7.12538
0.45374	7.12572
0.43967	7.10937
0.47277	7.12251
0.42213	7.1235
0.4563	7.11993
0.45794	7.09996
0.48104	7.08803
0.52422	7.10649
0.48374	7.10036
0.4828	7.10611
0.46597	7.12145
0.45631	7.11291
0.44896	7.10902
0.46032	7.11673
0.45915	7.13888
0.45406	7.13978
0.42595	7.11938
0.43043	7.11256
0.45337	7.13643
0.45738	7.13995
0.45302	7.1243
0.44131	7.12411
0.42395	7.14124
0.43851	7.15359
0.42302	7.14648
0.44343	7.15493
0.39864	7.15268
0.42466	7.15773
0.42048	7.14445
0.4214	7.16414
0.42868	7.16322
0.41183	7.15125
0.40466	7.14441
0.40153	7.14436
0.4229	7.15242
0.42251	7.14324
0.40632	7.13448
0.42143	7.13625
0.41819	7.14786
0.39082	7.12511
0.40537	7.13643
0.419	7.13229
0.42893	7.13487
0.40933	7.11298
0.41125	7.11818
0.40697	7.12503
0.39662	7.12055
0.37675	7.11541
0.3726	7.13947
0.38289	7.14135
0.3645	7.14112
0.36753	7.14221
0.37465	7.14845
0.37714	7.14899
0.36161	7.13652
0.37449	7.13913
0.38255	7.146
0.39525	7.15043
0.378	7.12822
0.39488	7.13206
0.42452	7.13316
0.4591	7.13364
0.52368	7.1237
0.49844	7.11999
0.46904	7.12153
0.44457	7.11287
0.38802	7.09696
0.37017	7.08468
0.37052	7.08704
0.35198	7.08162
0.34327	7.06941
0.31992	7.07055
0.34814	7.06442
0.34148	7.06125
0.32924	7.04424
0.3261	7.02984
0.33286	7.01453
0.33036	7.00559
0.32822	7.00335
0.32367	6.99378
0.3108	6.98975
0.30931	6.98272
0.33435	6.96951
0.36192	6.95571
0.38331	6.94874
0.38225	6.94633
0.39286	6.94256
0.40603	6.9371
0.40346	6.92982
0.4029	6.92404
0.42116	6.91215
0.41637	6.89315
0.4194	6.87235
0.39787	6.86717
0.40273	6.859
0.412	6.85419
0.39868	6.8491
0.41582	6.85294
0.40809	6.8378
0.41785	6.83345
0.39509	6.8227
0.39179	6.81859
0.41839	6.81889
0.38968	6.80579
0.40155	6.78848
0.39413	6.76978
0.38834	6.75594
0.38203	6.75397
0.37015	6.72627
0.36376	6.68002
0.36779	6.65109
0.36366	6.62481
0.35192	6.57047
0.34741	6.51679
0.34335	6.47545
0.33971	6.45906
0.34257	6.47261
0.34992	6.45674
0.33763	6.46196
0.34098	6.513
0.34888	6.5623
0.35823	6.58161
0.35734	6.59327
0.3612	6.6429
0.35706	6.65328
0.35445	6.64625
0.33727	6.64337
0.34403	6.665
0.33218	6.65839
0.32592	6.63688
0.31266	6.62681
0.30919	6.62381
0.30756	6.6328
0.31197	6.61381
0.30478	6.56157
0.2882	6.51975
0.2967	6.48385
0.29584	6.43011
0.29297	6.41296
0.28463	6.43059
0.27589	6.40582
0.29851	6.39475
0.28411	6.42081
0.29583	6.47066
0.28159	6.46977
0.28745	6.45667
0.29129	6.41701
0.29213	6.39927
0.28334	6.37824
0.29443	6.36279
0.29093	6.34237
0.28552	6.33652
0.2725	6.30638
0.28061	6.30319
0.29701	6.26963
0.31248	6.27891
0.29549	6.22782
0.29949	6.15736
0.287	6.07089
0.28668	5.99628
0.2765	5.85568
0.26448	5.7554
0.26739	5.70229
0.25452	5.69449
0.26219	5.68789
0.26712	5.72901
0.28553	5.74057
0.28182	5.75441
0.28789	5.72842
0.30025	5.75158
0.29466	5.73772
0.28675	5.71791
0.30008	5.69046
0.29193	5.71304
0.30631	5.71461
0.31026	5.7607
0.32061	5.78071
0.33463	5.81219
0.33897	5.79333
0.33882	5.74569
0.34633	5.76906
0.34804	5.84662
0.34931	5.88901
0.35367	5.94149
0.35826	6.00959
0.35104	6.07989
0.35395	6.12516
0.36653	6.16866
0.36212	6.23448
0.3679	6.2949
0.37004	6.33637
0.36609	6.35355
0.36567	6.3698
0.37047	6.38874
0.3767	6.41308
0.36858	6.43089
0.36762	6.46432
0.37719	6.49115
0.37859	6.51572
0.36652	6.53728
0.36887	6.5583
0.37656	6.59313
0.37533	6.62709
0.37378	6.65656
0.37655	6.67819
0.36911	6.68908
0.3662	6.68525
0.36555	6.67776
0.35845	6.65841
0.3672	6.63411
0.37245	6.64284
0.3773	6.66692
0.38678	6.68511
0.36667	6.69823
0.35459	6.68022
0.34404	6.67867
0.35525	6.65612
0.31705	6.59956
0.28222	6.58038
0.26769	6.54525
0.25167	6.43679
0.22341	6.4013
0.24494	6.37377
0.244	6.3805
0.25355	6.38505
0.27346	6.44059
0.26637	6.48675
0.29438	6.54188
0.27451	6.58332
0.27847	6.62463
0.28007	6.67808
0.29471	6.74032
0.29301	6.78998
0.30406	6.82329
0.31811	6.85162
0.32293	6.89669
0.33261	6.93704
0.34562	6.95576
0.33015	6.9652
0.34341	6.98222
0.35732	6.99153
0.35593	7.00355
0.36	7.01128
0.35456	7.02594
0.36181	7.03783
0.39456	7.0542
0.4109	7.04699
0.41404	7.05242
0.36928	7.0741
0.41846	7.10428
0.43314	7.13483
0.40376	7.16338
0.3959	7.14031
0.41231	7.13392
0.39949	7.121
0.43334	7.07259
0.49411	7.04104
0.49472	7.02457
0.50799	7.0215
0.41525	6.99975
0.41476	7.02603
0.45956	7.07209
0.47321	7.03905
0.38977	7.03298
0.428	7.09119
0.39056	7.09483
0.38478	7.09238
0.39529	7.0884
0.48597	7.14304
0.38283	7.12142
0.38627	7.08106
0.38125	7.06522
0.39402	7.06557
0.39684	7.09551
0.37803	7.1006
0.38392	7.10881
0.38526	7.10912
0.47672	7.14236
0.50549	7.17434
0.47524	7.15099
0.58413	7.17028
0.60743	7.17296
0.54174	7.1526
0.51053	7.13361
0.53301	7.09908
0.45907	7.07001
0.5644	6.96023
0.26806	6.23288
0.09739	5.17539
0.11893	5.77403
0.28502	6.18045
0.22461	6.36941
0.23535	6.51892
0.21984	6.59391
0.21805	6.64873
0.26499	6.74116
0.23725	6.7656
0.23016	6.79603
0.30747	6.82684
0.32147	6.8482
0.33002	6.85348
0.35727	6.87052
0.35645	6.88223
0.35697	6.89806
0.37059	6.90708
0.36099	6.92214
0.35243	6.93325
0.3659	6.94615
0.35121	6.95671
0.36848	6.96714
0.39947	6.97641
0.3869	6.97964
0.36096	6.97823
0.35556	6.97494
0.34732	6.97448
0.35257	6.96739
0.33775	6.95436
0.36868	6.95271
0.37708	6.95352
0.36205	6.94871
0.38602	6.95055
0.37789	6.94968
0.37095	6.94746
0.37603	6.95647
0.35936	6.95873
0.32095	6.95148
0.35617	6.94417
0.33881	6.94083
0.3598	6.93192
0.36056	6.94093
0.36666	6.93445
0.35165	6.92903
0.37707	6.9325
0.37667	6.9297
0.38498	6.9192
0.35168	6.91867
0.36048	6.9182
0.34263	6.91816
0.32696	6.90813
0.35337	6.90524
0.33668	6.89288
0.34048	6.89389
0.33343	6.89733
0.30704	6.90314
0.34272	6.90314
0.3427	6.91006
0.36556	6.90525
0.36253	6.90856
0.36475	6.89662
0.33739	6.9094
0.34164	6.91485
0.3339	6.91914
0.32834	6.91311
0.34878	6.91966
0.35038	6.92452
0.34369	6.94255
0.35979	6.95152
0.35812	6.96149
0.33146	6.94735
0.36162	6.96668
0.3614	6.96925
0.33539	6.97611
0.35882	6.98713
0.37835	6.99147
0.36152	6.98627
0.35135	6.9839
0.33511	6.98651
0.36063	6.99317
0.36326	6.99402
0.38578	6.99538
0.39022	6.99814
0.37628	6.98625
0.36637	6.98154
0.37329	6.98801
0.36091	6.99547
0.36358	7.00759
0.3674	6.99924
0.38132	7.01346
0.38313	7.01105
0.37629	7.02355
0.37652	7.02012
0.38462	7.02799
0.37813	7.01328
0.38718	7.01414
0.39598	7.01714
0.38305	7.01439
0.37499	7.0139
0.37796	7.02602
0.39131	7.01934
0.38843	7.02222
0.40235	7.01286
0.39983	7.02094
0.37585	7.01654
0.34697	7.01962
0.35636	7.01566
0.38084	7.01064
0.37678	7.00402
0.38033	7.01202
0.36744	7.00616
0.36995	7.01743
0.37796	7.01475
0.35708	7.01486
0.36096	7.02009
0.35554	7.02392
0.38205	7.03606
0.38257	7.04576
0.37829	7.04199
0.39643	7.0427
0.40527	7.04599
0.3671	7.03862
0.3796	7.0433
0.39629	7.0478
0.37944	7.04661
0.39411	7.0509
0.40276	7.04695
0.37897	7.05061
0.36563	7.04811
0.3811	7.04673
0.3687	7.03656
0.36087	7.03328
0.38517	7.03292
0.36111	7.02993
0.37534	7.02812
0.37778	7.0334
0.39238	7.03484
0.38563	7.02841
0.37098	7.02657
0.38116	7.04537
0.37332	7.04866
0.39302	7.05453
0.40693	7.05743
0.40628	7.05219
0.3763	7.05422
0.39478	7.06192
0.39252	7.05572
0.40315	7.05517
0.39495	7.05081
0.3732	7.04187
0.35492	7.03758
0.37451	7.03803
0.37682	7.03291
0.38146	7.04434
0.38563	7.0453
0.37232	7.03622
0.37959	7.04273
0.34148	7.03358
0.37148	7.05469
0.36995	7.0697
0.34978	7.07752
0.35807	7.05825
0.34859	7.03787
0.35746	7.04155
0.36492	7.04591
0.38152	7.05122
0.38426	7.0513
0.38106	7.06266
0.39395	7.07726
0.39704	7.07397
0.3837	7.07117
0.37043	7.06429
0.38062	7.05996
0.37418	7.06856
0.38933	7.07441
0.39887	7.07368
0.37444	7.06936
0.3771	7.06937
0.39229	7.07708
0.40555	7.08144
0.38862	7.07735
0.39185	7.08225
0.38515	7.07396
0.36646	7.0722
0.33456	7.0562
0.37916	7.06017
0.36737	7.05684
0.37441	7.05605
0.3252	7.05558
0.35855	7.0635
0.33401	7.05654
0.38492	7.07175
0.37532	7.0735
0.39594	7.08018
0.37308	7.08546
0.37983	7.0899
0.37084	7.09125
0.38034	7.08408
0.39939	7.09042
0.39475	7.09362
0.37928	7.08882
0.39749	7.09562
0.40613	7.09692
0.39625	7.08796
0.40303	7.0923
0.41232	7.09097
0.4027	7.08891
0.38941	7.0912
0.39215	7.09385
0.37107	7.09568
0.3736	7.08638
0.38398	7.08239
0.38373	7.08208
0.37532	7.07979
0.38589	7.08788
0.39494	7.08605
0.3875	7.0856
0.38657	7.08721
0.38224	7.08446
0.38186	7.09597
0.37673	7.09688
0.39946	7.10301
0.43606	7.11847
0.41927	7.12557
0.41337	7.12694
0.4181	7.1401
0.39473	7.12887
0.3999	7.14621
0.40841	7.15142
0.41288	7.15108
0.40813	7.14795
0.42088	7.15863
0.43424	7.16318
0.40404	7.15688
0.40794	7.14916
0.41652	7.14303
0.41794	7.13648
0.42136	7.15406
0.42538	7.1601
0.4238	7.1529
0.41351	7.15017
0.41951	7.13993
0.41916	7.15279
0.41593	7.15088
0.41331	7.1491
0.42036	7.16163
0.42302	7.16009
0.4147	7.15225
0.42208	7.163
0.41302	7.15879
0.43116	7.16333
0.43954	7.16561
0.42967	7.16565
0.41682	7.15299
0.41161	7.15403
0.41835	7.15911
0.42249	7.15756
0.42834	7.1599
0.43294	7.15369
0.39058	7.14467
0.41336	7.15086
0.43185	7.15367
0.4298	7.15263
0.42335	7.15134
0.42373	7.14654
0.41742	7.14415
0.4104	7.14944
0.41838	7.14602
0.41091	7.14784
0.42566	7.14982
0.4179	7.15014
0.3993	7.14133
0.4252	7.14943
0.42289	7.1417
0.41984	7.14791
0.42192	7.14912
0.41767	7.14661
0.42189	7.1447
0.41138	7.14787
0.43712	7.14643
0.41841	7.14664
0.40674	7.14532
0.43367	7.13565
0.42145	7.12987
0.41088	7.12048
0.42074	7.12901
0.42065	7.13659
0.41044	7.13022
0.43936	7.136
0.42497	7.13892
0.42604	7.14335
0.41161	7.13643
0.42335	7.13983
0.42228	7.13246
0.43214	7.13847
0.42201	7.13561
0.44014	7.14391
0.44711	7.14642
0.45964	7.14392
0.43031	7.14805
0.42884	7.14465
0.42408	7.14121
0.41771	7.14777
0.40974	7.14971
0.41288	7.14362
0.43653	7.14051
0.44861	7.13622
0.41743	7.12699
0.40921	7.12645
0.41925	7.14427
0.43507	7.14306
0.43552	7.14496
0.4165	7.13186
0.41828	7.13678
0.42069	7.13962
0.43718	7.1364
0.43055	7.13215
0.42514	7.13105
0.41334	7.10631
0.38302	7.10169
0.41322	7.10059
0.40349	7.09376
0.40479	7.08674
0.41068	7.08329
0.4168	7.07864
0.39949	7.07829
0.41723	7.07285
0.40527	7.07727
0.38853	7.07446
0.40373	7.07744
0.37474	7.06384
0.39739	7.04864
0.37694	7.04708
0.38473	7.04465
0.40073	7.05101
0.39282	7.0403
0.38659	7.04071
0.38905	7.04872
0.3809	7.05104
0.3876	7.05341
0.3621	7.04614
0.38674	7.04747
0.3918	7.05019
0.39679	7.05513
0.40554	7.05976
0.39396	7.06125
0.39906	7.06076
0.41251	7.0605
0.38826	7.06225
0.3789	7.06574
0.39158	7.0692
0.39504	7.07122
0.4239	7.06402
0.37311	7.04883
0.38046	7.04194
0.36039	7.03813
0.37413	7.03748
0.38767	7.04605
0.40504	7.04947
0.40363	7.0519
0.40099	7.05079
0.3887	7.05165
0.39198	7.05475
0.36462	7.04466
0.38614	7.05209
0.40408	7.05507
0.3869	7.05587
0.412	7.06848
0.39509	7.07515
0.39614	7.0771
0.39686	7.07838
0.39467	7.08745
0.39263	7.08999
0.39584	7.11104
0.39031	7.10756
0.39263	7.11503
0.41801	7.12248
0.43156	7.13816
0.42583	7.13746
0.42322	7.14432
0.43648	7.15511
0.39043	7.14721
0.40743	7.14481
0.41432	7.1442
0.4067	7.14096
0.4234	7.14298
0.4092	7.14943
0.4167	7.15292
0.42802	7.14787
0.42489	7.15066
0.41588	7.14604
0.43673	7.15503
0.4066	7.14331
0.44106	7.15025
0.42487	7.15659
0.4261	7.15463
0.39781	7.15015
0.41951	7.16154
0.42493	7.15881
0.41143	7.1635
0.43432	7.15399
0.41128	7.15855
0.43098	7.16388
0.43334	7.16335
0.43978	7.16577
0.41315	7.15539
0.41183	7.15044
0.41439	7.1411
0.40752	7.14393
0.41777	7.15028
0.43754	7.14962
0.42857	7.14778
0.43575	7.14495
0.44253	7.15916
0.42231	7.14859
0.41001	7.15207
0.4158	7.15834
0.42321	7.15532
0.41138	7.14801
0.43402	7.16373
0.42244	7.16066
0.43009	7.16118
0.43024	7.16206
0.4296	7.16092
0.42752	7.14949
0.42031	7.15717
0.43362	7.16179
0.4334	7.15608
0.42877	7.16538
0.42407	7.15594
0.424	7.15938
0.42157	7.15852
0.41347	7.15134
0.42172	7.15621
0.42099	7.16064
0.41767	7.14995
0.42809	7.15812
0.43731	7.16185
0.37948	7.11769
0.39032	7.12709
0.39992	7.1439
0.38946	7.14302
0.40687	7.1499
0.44016	7.15376
0.42073	7.14238
0.40945	7.1265
0.42696	7.11941
0.40871	7.12427
0.41831	7.13314
0.42373	7.13761
0.43772	7.15214
0.46971	7.16512
0.46668	7.17794
0.458	7.18706
0.47806	7.2071
0.48663	7.21257
0.49649	7.22596
0.48669	7.22496
0.46742	7.22125
0.47284	7.21589
0.48192	7.21532
0.47646	7.21367
0.48823	7.19375
0.47486	7.18644
0.50306	7.19397
0.5256	7.19551
0.47703	7.19826
0.50312	7.17575
0.4862	7.15701
0.47883	7.14932
0.49854	7.15352
0.49003	7.13986
0.48786	7.16082
0.47421	7.16499
0.47265	7.17079
0.4436	7.17214
0.43796	7.18057
0.44846	7.18062
0.45199	7.18054
0.40897	7.18004
0.37902	7.17334
0.36939	7.15706
0.34855	7.15605
0.33743	7.1363
0.34249	7.15324
0.38693	7.17158
0.37905	7.18737
0.36622	7.20611
0.38945	7.20957
0.37631	7.19744
0.36067	7.17259
0.37678	7.15368
0.37883	7.16375
0.38591	7.16805
0.37644	7.17718
0.40071	7.17457
0.4165	7.20152
0.41429	7.20363
0.39327	7.19112
0.40035	7.18866
0.41371	7.18849
0.38155	7.18023
0.39641	7.17573
0.41935	7.18677
0.37395	7.19517
0.416	7.20336
0.41453	7.21209
0.41199	7.20515
0.40163	7.19411
0.41552	7.19099
0.40701	7.18033
0.40369	7.18114
0.39338	7.16899
0.39425	7.17539
0.39303	7.17371
0.39346	7.16632
0.39217	7.17089
0.40419	7.17544
0.38343	7.173
0.39938	7.17838
0.39657	7.1833
0.40298	7.19962
0.38888	7.20021
0.41461	7.20437
0.39898	7.20489
0.41388	7.20121
0.39228	7.19785
0.39976	7.19911
0.40021	7.19283
0.40916	7.19431
0.40215	7.17927
0.40796	7.17603
0.41148	7.17817
0.39736	7.17532
0.39732	7.17571
0.4	7.17724
0.39019	7.17304
0.40765	7.17801
0.39503	7.16679
0.38503	7.17893
0.39398	7.17852
0.38663	7.18489
0.38922	7.18701
0.38585	7.1896
0.39059	7.18328
0.38899	7.18521
0.39141	7.18754
0.38426	7.18805
0.3841	7.1808
0.38665	7.17948
0.3829	7.17419
0.36059	7.17403
0.36611	7.17633
0.38174	7.17648
0.39508	7.1661
0.39147	7.16375
0.39218	7.16157
0.37987	7.16656
0.4046	7.16056
0.37426	7.16814
0.39052	7.15429
0.37966	7.16061
0.38254	7.1607
0.39636	7.16465
0.38202	7.17617
0.37221	7.17695
0.36646	7.16518
0.37705	7.16148
0.34709	7.15445
0.34769	7.1637
0.35287	7.16604
0.3537	7.1759
0.34427	7.17473
0.34191	7.18498
0.34577	7.19127
0.34089	7.20862
0.35043	7.21632
0.35228	7.22658
0.36275	7.23131
0.36443	7.23256
0.35547	7.22751
0.35106	7.22729
0.35508	7.22741
0.35456	7.22796
0.33958	7.22676
0.35056	7.21813
0.35211	7.21651
0.34484	7.2112
0.34615	7.2048
0.34459	7.20337
0.33959	7.20612
0.34692	7.19871
0.34418	7.191
0.34257	7.19078
0.34653	7.18798
0.33469	7.19185
0.34651	7.20033
0.34728	7.20234
0.34758	7.19594
0.35241	7.19596
0.37168	7.18434
0.34639	7.18616
0.35066	7.19738
0.37334	7.20367
0.39127	7.19366
0.40528	7.20499
0.41998	7.20176
0.40667	7.20074
0.40827	7.20174
0.41066	7.20204
0.42093	7.20354
0.45826	7.20745
0.467	7.2088
0.48623	7.2155
0.45929	7.2191
0.46801	7.22249
0.46205	7.22382
0.47388	7.22797
0.47336	7.22203
0.4304	7.22926
0.45483	7.23809
0.42151	7.24385
0.41006	7.24981
0.43984	7.24937
0.42778	7.24405
0.43913	7.24235
0.4379	7.24416
0.43736	7.24121
0.46268	7.23844
0.45422	7.22796
0.49512	7.22647
0.4819	7.23593
0.47794	7.23005
0.44591	7.22652
0.45634	7.23269
0.48738	7.23342
0.50036	7.2255
0.47229	7.2378
0.46162	7.23885
0.46691	7.23381
0.48247	7.23512
0.46602	7.22466
0.45899	7.21892
0.46842	7.22528
0.45415	7.22799
0.45947	7.23156
0.45931	7.22996
0.48328	7.22184
0.46761	7.21066
0.47528	7.22643
0.45766	7.23448
0.43535	7.23609
0.46304	7.24167
0.45925	7.23612
0.44969	7.25121
0.45023	7.25612
0.47881	7.25305
0.50213	7.24137
0.48231	7.25513
0.49627	7.26089
0.51022	7.2593
0.48753	7.25318
0.48838	7.26098
0.4917	7.24255
0.48257	7.25566
0.47238	7.25306
0.48051	7.22444
0.4794	7.24174
0.47264	7.23152
0.47465	7.22386
0.47669	7.23719
0.47478	7.24294
0.4709	7.23844
0.4704	7.23993
0.47078	7.24416
0.47627	7.24036
0.46087	7.24071
0.47618	7.23991
0.4717	7.23387
0.4632	7.22439
0.45758	7.21735
0.46014	7.21921
0.46071	7.22036
0.48737	7.21179
0.47039	7.21845
0.44834	7.21135
0.46647	7.19671
0.45918	7.19489
0.46505	7.19046
0.44211	7.17728
0.45662	7.17621
0.43317	7.15714
0.43368	7.15619
0.44	7.1667
0.46305	7.1617
0.4518	7.15237
0.43845	7.1432
0.4176	7.14045
0.43074	7.14781
0.41407	7.13402
0.40553	7.13187
0.42644	7.13442
0.41248	7.13535
0.39925	7.12545
0.40792	7.13606
0.43753	7.13935
0.43139	7.13584
0.42846	7.14274
0.42231	7.1386
0.41772	7.12498
0.42199	7.1343
0.4343	7.1223
0.41866	7.11685
0.41462	7.12725
0.43376	7.13295
0.42129	7.13171
0.42433	7.13833
0.43359	7.13611
0.43017	7.13073
0.42153	7.12734
0.40264	7.12883
0.40297	7.13716
0.40269	7.13082
0.4101	7.13399
0.4095	7.12911
0.41385	7.13688
0.39695	7.13807
0.40254	7.14266
0.39694	7.13774
0.41826	7.13388
0.39657	7.13232
0.40459	7.1253
0.37552	7.1144
0.37229	7.11604
0.40615	7.12064
0.39725	7.12425
0.41095	7.11859
0.41239	7.12375
0.39518	7.11956
0.41237	7.13288
0.37667	7.12501
0.38036	7.13351
0.40403	7.13543
0.3867	7.13426
0.37093	7.12826
0.38052	7.13253
0.37005	7.12258
0.37454	7.13449
0.40159	7.13525
0.3707	7.13979
0.36662	7.13882
0.37993	7.14992
0.38363	7.15128
0.38165	7.15523
0.37832	7.15854
0.3755	7.1625
0.36199	7.15706
0.37537	7.16291
0.39005	7.16747
0.3926	7.17257
0.40022	7.18086
0.38005	7.19514
0.40469	7.21072
0.37182	7.20881
0.39762	7.21909
0.42132	7.23246
0.40949	7.24501
0.37582	7.23963
0.4072	7.24369
0.40063	7.23364
0.42102	7.23467
0.40751	7.23348
0.37865	7.23145
0.37755	7.21855
0.39948	7.21836
0.4162	7.22184
0.39897	7.21921
0.39641	7.22168
0.39409	7.22929
0.39133	7.23051
0.41104	7.241
0.37975	7.22093
0.40644	7.21085
0.4048	7.21306
0.38534	7.21752
0.40724	7.21041
0.40239	7.20925
0.38279	7.19882
0.40714	7.20544
0.40927	7.20765
0.37089	7.20288
0.38897	7.20387
0.39444	7.20544
0.38603	7.2022
0.39934	7.19749
0.38467	7.20398
0.35397	7.19592
0.36137	7.1916
0.36161	7.1984
0.39307	7.19823
0.38717	7.19954
0.38997	7.20214
0.3534	7.20062
0.37232	7.20015
0.39193	7.21271
0.40599	7.20067
0.38771	7.19652
0.38348	7.18411
0.35077	7.17657
0.3981	7.18454
0.36427	7.18458
0.36616	7.18457
0.3767	7.18291
0.3815	7.18247
0.34431	7.18067
0.36175	7.18788
0.35236	7.19264
0.38889	7.19608
0.34365	7.18454
0.30765	7.15324
0.31414	7.1539
0.37324	7.16844
0.37709	7.17297
0.38435	7.18022
0.39489	7.17621
0.35871	7.15842
0.36142	7.15109
0.39769	7.13944
0.34389	7.12179
0.32919	7.11824
0.34144	7.11822
0.37206	7.11995
0.32924	7.11374
0.33458	7.1199
0.34233	7.11161
0.36364	7.11802
0.37484	7.11591
0.36287	7.11709
0.32863	7.11353
[truncated: 38,904 more rows]

## Sheet: fig_4f
force	entropy	group
0.07	3.15	1
0.12	3.04	1
0.37	3.11	1
0.58	3.97	1
0.32	6.58	1
0.23	2.84	1
0.06	2.86	1
0.01	3.06	1
0.47	3.01	1
0.32	2.86	1
0.08	4.67	1
0.05	5.29	1
0.04	2.84	1
0.68	5.06	1
0.48	6.87	1
0.93	7.15	1
0.04	2.82	1
0.37	3.79	1
0.24	3.84	1
0.96	4.97	1
0.36	3.98	1
0.63	2.96	1
0.06	2.9	1
0.11	3.1	1
0.1	4.05	1
0.06	2.9	1
0.86	6.78	1
0.05	3.04	1
0.5	2.83	1
0.3	3.05	1
0.1	3.07	1
0.68	2.89	1
0.51	2.84	1
0.7	2.91	1
0.29	2.89	1
0.56	6.67	1
0.04	3.08	1
0.55	3.57	1
0.02	7.05	1
0.26	3.39	1
0.06	2.83	1
0.58	3.94	1
0.05	3.03	1
0.16	2.92	1
0.29	2.83	1
0.11	2.94	1
0.23	2.92	1
0.68	6.07	1
0.53	6.4	1
0.32	2.78	1
0.08	3.06	1
0.46	4.19	1
0.44	6.68	1
0.12	2.93	1
1	7.1	1
0.56	3.94	1
0	2.95	1
0.47	2.99	1
0.01	3.19	1
0.41	6.99	1
0.42	5.91	1
0.11	3.09	1
0.09	3.19	1
0.18	5.14	1
0.11	2.82	1
0.68	2.94	1
0.31	3.1	1
0.1	3.06	1
0.05	5.71	1
0.16	2.88	1
0.18	5.93	1
0.33	2.99	1
0.35	6.66	1
0.29	4.53	1
0.27	3.16	1
0.68	2.79	1
0.11	3.1	1
0.47	3.92	1
0.31	2.85	1
0.08	2.94	1
0.04	2.88	1
0.39	5.64	1
0.13	2.91	1
0.03	6.81	1
0.35	2.76	1
0.49	3.93	1
0.39	3	1
0.41	5.92	1
0.01	2.89	1
0.57	2.86	1
0.36	2.88	1
0.64	3.9	1
0.38	3.47	1
0.46	6.72	1
0.28	2.8	1
0.12	3.04	1
0.22	6.15	1
0.6	6.84	1
0.08	3.43	1
0.03	3.12	1
0.76	2.9	1
0.01	2.85	1
0	3.06	1
0.69	6.47	1
0.43	5.69	1
0.02	2.86	1
0.08	3.14	1
0.03	2.9	1
0.14	3.1	1
0.25	2.84	1
0.01	2.91	1
0.68	6.42	1
0.35	2.9	1
0.43	6.01	1
0.41	2.92	1
0.28	2.9	1
0.74	6.12	1
0.07	3	1
0.12	3.13	1
0.37	2.93	1
0.64	2.8	1
0.02	2.82	1
0.15	4.96	1
0.31	3.07	1
0.57	6.11	1
0.02	3.1	1
0.34	2.93	1
0.9	3.89	1
0.09	3.07	1
0.7	6.41	1
0.07	3.13	1
0.36	4.34	1
0.96	4.98	1
0.56	6.67	1
0.24	2.87	1
0.71	2.83	1
0.06	2.88	1
0.03	2.88	1
0.06	2.89	1
0.09	3.1	1
0.21	2.88	1
0.07	3.06	1
0.07	6.56	1
0.35	2.84	1
0.2	4.22	1
0.7	2.91	1
0.14	6.5	1
0.2	6.54	1
0.05	3.08	1
0.06	2.96	1
0.02	3.18	1
0.12	2.88	1
0	2.89	1
0.31	5.92	1
0.02	2.93	1
0.29	4.73	1
0.13	2.81	1
0.03	2.85	1
0.85	6.45	1
0.18	3.1	1
0.03	3.12	1
0.29	6.58	1
0.05	2.82	1
0.84	2.86	1
0.35	6.03	1
0.48	6.59	1
0.08	3.09	1
0.1	3.03	1
0.19	3.45	1
0.1	3.03	1
0.56	2.89	1
0	2.85	1
0.27	6.93	1
0.81	6.55	1
0.04	2.87	1
0.37	6.85	1
0.21	2.98	1
0.1	3.19	1
0.05	2.99	1
0.28	2.81	1
0.4	5.37	1
0.22	3.47	1
0.05	2.87	1
0.48	6.94	1
0.31	3.08	1
0.19	2.99	1
0.66	4.14	1
0	3.14	1
0.47	5.91	1
0.14	7.08	1
0.05	2.87	1
0.05	2.87	1
0.19	3.04	1
0.05	2.9	1
0.7	6.84	1
0.13	3.09	1
0.12	3.16	1
0.36	2.86	1
0.12	2.94	1
0.39	4.3	1
0.15	3.03	1
0.09	3.11	1
0.05	2.91	1
0.03	6.79	1
0.13	3.05	1
0.08	3.08	1
0.12	3.1	1
0.04	2.97	1
0.77	6.71	1
0.03	2.79	1
0.02	2.93	1
0.03	3.08	1
0.28	6.24	1
0.05	3.19	1
0.05	2.9	1
0.2	6.62	1
0.08	2.92	1
0.01	3.17	1
0.04	2.83	1
0.14	2.92	1
0.18	3.38	1
0.03	2.94	1
0.19	2.9	1
0.03	2.99	1
0.21	5.83	1
0.66	4.03	1
0.51	5.97	1
0.87	6.64	1
0.68	3.97	1
0.5	6.65	1
0.86	5.04	1
0.03	2.87	1
0.27	6.78	1
0.19	3.14	1
0.06	2.91	1
0.07	3.09	1
0.29	2.78	1
0.56	2.91	1
0.02	2.84	1
0.19	2.94	1
0.75	5.17	1
0.08	6.79	1
0.45	5.91	1
0.13	5.15	1
0.1	2.85	1
0.11	3.09	1
0.07	6.73	1
0.22	4.47	1
0.32	4.61	1
0.7	6.84	1
0.3	2.85	1
0.06	3.35	1
0.38	3.78	1
0.23	6.51	1
0.32	2.82	1
0.31	2.93	1
0.07	2.91	1
0.78	7.12	1
0.07	3.16	1
0.5	2.83	1
0.13	6.81	1
0.29	2.85	1
0.25	6.6	1
0.01	2.98	1
0.77	6.3	1
0.69	2.95	1
0.1	2.86	1
0.32	6.73	1
0.05	2.86	1
0.14	3.09	1
0.47	3.01	1
0.62	3.96	1
0.31	5.92	1
0.11	2.82	1
0.86	4.95	1
0.13	2.91	1
0.14	3.69	1
0.01	2.9	1
0.03	2.9	1
0.49	3	1
0.02	2.92	1
0.58	3.94	1
0.01	2.96	1
0.56	6.55	1
0.57	6.68	1
0.08	3.09	1
0.43	4.63	1
0.07	3.08	1
0.85	7.12	1
0.06	3.31	1
0.04	2.96	1
0.01	5.45	1
0.06	2.88	1
0.34	5.82	1
0.93	4.98	1
0.09	3.12	1
0.6	7.15	1
0.18	2.85	1
0.18	2.89	1
0.26	2.78	1
0.98	7.1	1
0.65	2.96	1
0.09	3.38	1
0.01	2.89	1
0.01	2.92	1
0.19	3.1	1
0	2.83	1
0.23	6.51	1
0.65	6.2	1
0.09	2.88	1
0.4	3.12	1
0.06	3.04	1
0.03	6.63	1
0.36	3.91	1
0.61	3.94	1
0.13	2.88	1
0.63	2.83	1
0.03	2.9	1
0.21	3.12	1
0.09	3.31	1
0.01	2.93	1
0.78	4.96	1
0.14	2.92	1
0.69	2.88	1
0.72	6.75	1
0.17	3.04	1
0.77	7.13	1
0.03	3.2	1
0.08	2.94	1
0.22	3.47	1
0.07	3.14	1
0.4	3	1
0.01	3.12	1
0.66	3.82	1
0.1	3.04	1
0.03	2.83	1
0	3.29	1
0.28	2.8	1
0.39	3.08	1
0.2	6.73	1
0.38	2.93	1
0.39	2.91	1
0.54	3.94	1
0.48	6.86	1
0.42	2.96	1
0.08	2.87	1
0.07	6.2	1
0.02	3.15	1
0.01	2.9	1
0.41	5.3	1
0.01	2.83	1
0.84	7.11	1
0.02	4.17	1
0.39	3.05	1
0.57	7.02	1
0.24	2.9	1
0.05	2.94	1
0.03	3.03	1
0.31	5.93	1
0.72	4.77	1
0.14	3.04	1
0.09	2.88	1
0.93	7.15	1
0.08	2.9	1
0.2	2.96	1
0.04	2.93	1
0.07	3.2	1
0.12	2.84	1
0.28	6.46	1
0.27	5.95	1
0.02	6.63	1
0.3	2.93	1
0.16	4.72	1
0.77	6.72	1
0.66	6.87	1
0.1	2.89	1
0.21	2.9	1
0.69	2.92	1
0.31	3.02	1
0.06	2.95	1
0.11	3.07	1
0.81	6.54	1
0.03	2.87	1
0.77	4.26	1
0.15	3.1	1
0.11	3.09	1
0.04	2.93	1
0.26	3.07	1
0.01	2.85	1
0.54	3.94	1
0.06	6.69	1
0.13	2.86	1
0.17	2.98	1
0.24	6.78	1
0.22	6.89	1
0.12	2.98	1
0.34	3.58	1
0.4	3.97	1
0.7	2.89	1
0.14	4.52	1
0.13	3.13	1
0	2.94	1
0.05	6.17	1
0.59	2.92	1
0.04	5.86	1
0.05	2.85	1
0.19	2.91	1
0.44	6.7	1
0.74	2.87	1
0.03	3.16	1
0.26	2.89	1
0.09	6.98	1
0.86	6.83	1
0.01	3.09	1
0.48	6.12	1
0.04	2.83	1
0.31	5.93	1
0.09	3.1	1
0.95	6.76	1
0.44	6.82	1
0.58	3.97	1
0.62	7.16	1
0.88	6.75	1
0.01	2.81	1
0.05	3.02	1
0.05	2.85	1
0.11	4.44	1
0.26	3.07	1
0.25	6.66	1
0.23	2.84	1
0.71	2.99	1
0.19	6.93	1
0.96	6.7	1
0.1	3.05	1
0.33	6.69	1
0.11	2.91	1
0.9	4.98	1
0.65	2.95	1
0.55	2.96	1
0	2.91	1
0.58	6.59	1
0.31	2.82	1
0.08	2.92	1
0.77	4.01	1
0.03	2.89	1
0	2.83	1
0.24	6.89	1
0.37	3.01	1
0.53	3.92	1
0.86	4.91	1
0.04	2.85	1
0.18	2.89	1
0.45	6.13	1
0.39	2.94	1
0.14	7.08	1
0.84	6.2	1
0.82	5.48	1
0	2.95	1
0.12	6.82	1
0.12	3	1
0.22	3.1	1
0.16	2.84	1
0.05	2.99	1
0.05	3.05	1
0.1	3.15	1
0.01	3.09	1
0.02	3.14	1
0.44	6.71	1
0.21	5.8	1
0.05	2.98	1
0.33	3.89	1
0.53	3.95	1
0.98	7.08	1
0.02	2.82	1
0.06	2.98	1
0.36	6.38	1
0.39	5.41	1
0.4	2.98	1
0.09	2.9	1
0.67	2.83	1
0.68	2.84	1
0.58	2.88	1
0.3	2.89	1
0.07	6.74	1
0	3.42	1
0.08	2.97	1
0.81	7.12	1
0.08	3.41	1
0.54	4.09	1
0.16	3.34	1
0.17	3.08	1
0.17	5.24	1
0.3	2.8	1
0.57	4.07	1
0.27	2.92	1
0	2.88	1
0.67	2.85	1
0.65	4.07	1
0.06	4.24	1
0.16	3.03	1
0.02	3.14	1
0.48	3.97	1
0.09	3.06	1
0.47	6.56	1
0.28	3.27	1
0.75	2.86	1
0.43	4.47	1
0.19	2.92	1
0.13	2.91	1
0.16	2.83	1
0	6.72	1
0.08	2.83	1
0.51	4.37	1
0.01	2.98	1
0.12	3.15	1
0.81	6.65	1
0.92	4.93	1
0.08	2.85	1
0.27	6.88	1
0.95	4.97	1
0.4	2.95	1
0.11	2.89	1
0.12	2.93	1
0.91	7.07	1
0.04	3.12	1
0.13	3.01	1
0.15	2.85	1
0.07	2.84	1
0.09	5.56	1
0.01	6.84	1
0.35	2.83	1
0.06	2.88	1
0.02	2.98	1
0.17	5.87	1
0.11	3.1	1
0.04	3.01	1
0.62	2.81	1
0.7	2.89	1
0.14	3.29	1
0.35	6.21	1
0.14	3.1	1
0.26	2.81	1
0.74	6.79	1
0.72	3.05	1
0.26	6.82	1
0.13	6.26	1
0.01	2.9	1
0.28	2.8	1
0.12	3.15	1
0.46	6.64	1
0.42	2.87	1
0.3	2.93	1
0.54	3.92	1
0.26	2.89	1
0.03	3.23	1
0.74	2.99	1
0.6	3.99	1
0.23	2.87	1
0.28	2.89	1
0.4	2.79	1
0.59	3.93	1
0.19	2.84	1
0.44	3.93	1
0.71	2.84	1
0.26	6.29	1
0.35	6.13	1
0.01	6.86	1
0.59	3.93	1
0.37	3.01	1
0.11	3.14	1
0.03	3.14	1
0.31	5.48	1
0.06	2.92	1
0.15	2.94	1
0.36	4.32	1
0.01	2.87	1
0.08	3.4	1
0.27	3.75	1
0.03	2.84	1
0.26	2.93	1
0.04	6.78	1
0	2.95	1
0.93	6.91	1
0.16	6.78	1
0.64	2.84	1
0.69	3.89	1
0.05	3.17	1
0.71	7.15	1
0.45	3.28	1
1	7.02	1
0.56	4	1
0.05	5.95	1
0.86	4.45	1
0.32	6.12	1
0.49	3.94	1
0.42	6.75	1
0	2.85	1
0.08	2.94	1
0.2	5.87	1
0.12	2.88	1
0.53	6.67	1
0.13	3.02	1
0.99	7.11	1
0.86	3.07	1
0.19	6.5	1
0.32	2.79	1
0.64	2.84	1
0.1	3.09	1
0.05	2.87	1
0.38	6.11	1
0.58	6.57	1
0.39	2.94	1
0.23	6.75	1
0.63	3.17	1
0.39	3.05	1
0.1	5.81	1
0.04	2.91	1
0.39	3	1
0.31	5.87	1
0.21	3.04	1
0.85	6.66	1
0.13	2.82	1
0.24	2.99	1
0	2.96	1
0.07	3.11	1
0.71	2.87	1
0.71	2.83	1
0.03	2.81	1
0.56	6.88	1
0.14	3.22	1
0.83	5.22	1
0.14	3.69	1
0.04	3.08	1
0.05	2.84	1
0.34	3.07	1
0.03	2.79	1
0.64	7.14	1
0.07	3.45	1
0.15	2.92	1
0.24	3.84	1
0.59	3.91	1
0.35	6.76	1
0.65	5.42	1
0.73	7.08	1
0.05	2.99	1
0.02	2.91	1
0.11	2.91	1
0.48	6.2	1
0.13	4.65	1
0.7	6.89	1
0.01	2.89	1
0.53	3.91	1
0.05	3.12	1
0.1	2.93	1
0.09	3.27	1
0.16	3.13	1
0.07	7.05	1
0.67	2.88	1
0.01	2.9	1
0.15	3.1	1
0.06	3.08	1
0.03	2.86	1
0.03	4.43	1
0.13	3.02	1
0.75	6.98	1
0.06	2.91	1
0.59	6.31	1
0	3.11	1
0	3.14	1
0.02	2.97	1
0.18	3.38	1
0.11	3.09	1
0.02	2.86	1
0.24	2.9	1
0.77	2.82	1
0.13	3.05	1
0.59	3.96	1
0.37	2.95	1
0.94	5.25	1
0.18	3.1	1
0.88	6.75	1
0.55	3.57	1
0.69	2.9	1
0.45	3.9	1
0.08	5.51	1
0.17	2.9	1
0.04	3.24	1
0.25	6.6	1
0.99	6.93	1
0	2.82	1
0.77	5.36	1
0.15	2.85	1
0.01	2.89	1
0.18	5.9	1
0.57	6.68	1
0.26	2.93	1
0.59	6.17	1
0.07	2.87	1
0.64	6.86	1
0.7	2.83	1
0.13	2.88	1
0.47	6.68	1
0.13	2.93	1
0.68	3.97	1
0.56	5.28	1
0.07	2.88	1
0.03	3.18	1
0.01	2.85	1
0.04	2.84	1
0.52	3.97	1
0.66	3.94	1
0.08	3.05	1
0.27	2.8	1
0.27	6.93	1
0.26	6.76	1
0.25	6.72	1
0.02	3.07	1
0.06	3.03	1
0.68	2.85	1
0.19	2.86	1
0	2.93	1
0	2.86	1
0.49	6.6	1
0.03	2.88	1
0.12	3.03	1
0.15	2.85	1
0.05	6.13	1
0.64	2.8	1
0.04	2.89	1
0.15	2.88	1
0.51	3.93	1
0.11	3.23	1
0.42	6.37	1
0.66	3.94	1
0.05	6.8	1
0.14	3.22	1
0.08	3.56	1
0.6	3.93	1
0	2.87	1
0.4	2.98	1
0.09	3.38	1
0.02	2.89	1
0.05	3.08	1
0.35	5.87	1
0.39	2.94	1
0.08	2.9	1
0.63	3.91	1
0.05	3.15	1
0.34	2.78	1
0.81	6.85	1
0.05	3.19	1
0.23	2.93	1
0.03	3.02	1
0.52	3.92	1
0.87	6.64	1
0.39	6.14	1
0.07	5.16	1
0.25	2.89	1
0.18	2.82	1
0.01	2.92	1
0.01	2.9	1
0.02	2.86	1
0.71	6.22	1
0.19	3.1	1
0.55	2.95	1
0.27	2.79	1
0.59	3.97	1
0.65	5.06	1
0.67	4.81	1
0.63	6.93	1
0.71	2.99	1
0.05	2.86	1
0.13	3.05	1
0.87	6.58	1
0.04	2.86	1
0.39	4.3	1
0.12	3.07	1
0.03	2.91	1
0.72	5.76	1
0.07	3.07	1
0.15	2.93	1
0.21	3.21	1
0.38	2.85	1
0.34	2.92	1
0.3	3.02	1
0.58	3.97	1
0	3.15	1
0.33	2.84	1
0.7	2.85	1
0.59	5.06	1
0.87	4.92	1
0.03	3.15	1
0.6	6.19	1
0.01	2.86	1
0.02	6.63	1
0.07	5.84	1
0.09	3.22	1
0.08	2.86	1
0.04	2.84	1
0.31	5.82	1
1.15	6.11	2
1.53	7.04	2
1.6	6.85	2
1.92	6.84	2
1.95	6.97	2
1.77	6.59	2
1.83	7.17	2
1.32	7.06	2
1.52	7.11	2
1.1	5	2
1.99	7.19	2
1.77	7.1	2
1.19	7.12	2
1.62	7.21	2
1.97	7.03	2
1.8	5.96	2
1.41	6.63	2
1.37	7.16	2
1.92	7.18	2
1.6	5.34	2
1.76	7.03	2
1.88	7.13	2
1.42	3.9	2
1.41	6.94	2
1.79	6.54	2
1.02	7.14	2
1.86	6.71	2
1.2	7.19	2
1.19	7.1	2
1.11	2.78	2
1.41	6.87	2
1.42	7.11	2
2	7.16	2
1.69	7.22	2
1.68	6.67	2
1.2	6.9	2
1.7	7.21	2
1.04	6.73	2
1.1	6.03	2
1.6	7.21	2
1.09	6.63	2
1.6	5.34	2
1.02	7.16	2
1.07	7.24	2
1.03	7.16	2
1.92	6.72	2
1.78	7.14	2
1.58	6.66	2
1.22	6.81	2
1.17	7.14	2
1.56	7.23	2
1.06	7.13	2
1.09	5.24	2
1.55	6.75	2
1.5	7.16	2
1.13	6.56	2
1.08	6.66	2
1.64	6.55	2
1.75	3.88	2
1.43	7.2	2
1.48	6.01	2
1.69	7.13	2
1.56	6.73	2
1.99	7.19	2
1.47	5.16	2
1.92	7.12	2
1.69	7.09	2
1.49	6.98	2
1.37	5.02	2
1.09	4.93	2
1.85	7.02	2
1.53	5.45	2
1.12	5.22	2
1.79	7.23	2
1.53	7.04	2
1.63	6.73	2
1.55	6.82	2
1.04	7.1	2
1.06	6.17	2
1.24	7.19	2
1.09	7.12	2
1.24	6.87	2
1.82	7.11	2
1.39	6.83	2
1.84	6.81	2
1.1	6.03	2
1.54	7.13	2
1.41	7.05	2
1.83	5.41	2
1.39	7.02	2
1.45	7.13	2
1.06	4.71	2
1.17	6.94	2
1.64	7.23	2
1.92	7.18	2
1.3	7.22	2
1.19	7.11	2
1.69	7.18	2
1.69	6.87	2
1.08	6.57	2
1.15	6.16	2
1.42	5.94	2
1.33	6.53	2
1.08	6.66	2
1.43	6.93	2
1.1	5	2
1.98	6.21	2
1.58	6.79	2
1.08	3.42	2
1.34	6.51	2
1.63	7.1	2
1.12	7.15	2
1.27	7.04	2
1.53	5.71	2
1.17	7.15	2
1.74	6.64	2
1.4	7.18	2
1.79	6.54	2
1.02	6.36	2
1.9	5.87	2
1.87	7.02	2
1.59	6.84	2
1.26	6.94	2
1.43	6.83	2
1.39	6.95	2
1.64	6.68	2
1.67	5.36	2
1.81	6.83	2
1.26	4.9	2
1.4	6.64	2
1.85	7.2	2
1.88	6.26	2
1.55	6.82	2
1.99	7.19	2
1.28	6.73	2
1.68	6.91	2
1.84	7.12	2
1.76	7.2	2
1.72	7.13	2
1.94	7.13	2
1.07	5.81	2
1.5	5.31	2
1.22	6.99	2
1.41	7.11	2
1.63	6.18	2
1.75	5.02	2
1.91	6.99	2
2	7.05	2
1.3	7.1	2
1.05	4.63	2
1.83	7.14	2
1.79	6.54	2
1.11	7.13	2
1.44	6.91	2
1.51	6.94	2
1.82	7.02	2
1.33	6.83	2
1.01	7.15	2
1.43	7.13	2
1.08	7.11	2
1.86	7.15	2
1.44	6.44	2
1.29	7.08	2
1.53	7.16	2
1.32	6.15	2
1.17	6.88	2
1.6	6.9	2
1.48	5.22	2
1.78	6.69	2
1.5	6.93	2
1.58	6.84	2
1.91	6.54	2
1.42	7.11	2
1.56	7.2	2
1.81	7.05	2
1.26	7	2
1.28	7.14	2
1.28	6.56	2
1.79	7.25	2
1.27	7.17	2
1.81	7.16	2
1.64	6.79	2
1.62	7.14	2
1.5	7.14	2
1.19	6.79	2
1.34	6.39	2
1.68	7.26	2
1.2	6.8	2
1.14	7.1	2
1.35	6.28	2
1.01	7.16	2
1.55	6.96	2
1.51	7.12	2
1.05	4.63	2
1.61	6.21	2
1.17	6.85	2
1.49	7.04	2
1.75	2.86	2
1.34	7.15	2
1.06	4.85	2
1.48	7.02	2
1.55	6.75	2
1.35	6.7	2
1.65	5.71	2
1.87	7.14	2
1.49	7.12	2
1.16	6.16	2
1.61	5.08	2
1.21	6.6	2
1.67	6.9	2
1.24	6.87	2
1.94	6.73	2
1.22	7.14	2
1.44	6.91	2
1.62	7.21	2
1.16	6.75	2
1.55	7.1	2
1.43	6.81	2
1.34	6.95	2
1.02	5.01	2
1.68	7.26	2
1.37	5.02	2
1.7	7.27	2
1.04	5.19	2
1.99	6.82	2
1.02	3.63	2
1.66	6.86	2
1.93	7.24	2
1.72	7.07	2
1.35	7.12	2
1.83	6.95	2
1.46	6.8	2
1.32	7.22	2
1.91	7.14	2
1.59	7.01	2
1.22	7.14	2
1.79	7	2
1.71	6.85	2
1.12	5.42	2
1.92	7.02	2
1.31	5.57	2
1.97	5.5	2
1.28	6.73	2
1.56	6.44	2
1.87	7.14	2
1.45	6.94	2
1.13	5.19	2
1.49	7.05	2
1.68	6.82	2
1.17	7.12	2
1.55	6.96	2
1.8	6.56	2
1.53	7.02	2
1.84	7.02	2
1.49	6.89	2
1.21	6.6	2
1.02	7.01	2
1.57	6.93	2
1.06	5.07	2
1.24	6.2	2
1.92	7.04	2
1.99	5.37	2
1.44	6.44	2
1.98	6.74	2
1.24	6.82	2
1.79	6.72	2
1.36	7.06	2
1.02	7.16	2
1.88	5.72	2
1.08	6.57	2
1.48	6.44	2
1.18	4.8	2
1.96	5.99	2
1.37	6.39	2
1.6	7.21	2
1.47	4.79	2
1.78	7.15	2
1.35	6.77	2
1.57	6.42	2
1.41	5.94	2
1.57	6.52	2
1.03	6.49	2
1.02	4.9	2
1.8	7.03	2
1.12	6.94	2
1.71	6.53	2
1.71	7.15	2
1.3	6.16	2
1.57	7.08	2
1.36	6.99	2
1.98	6.84	2
1.6	7.21	2
1.46	6.85	2
1.32	4.87	2
1.58	7.2	2
1.56	7.08	2
1.28	5.11	2
1.43	7.24	2
1.26	6.98	2
1.79	7.03	2
1.73	6.53	2
1.17	6.88	2
1.39	6.44	2
1.44	7.16	2
1.05	4.85	2
1.6	7.21	2
1.61	7.13	2
1.45	7.19	2
1.98	5.08	2
1.85	7.02	2
1.11	7.22	2
1.91	6.67	2
1.04	6.95	2
1.7	7.01	2
1.65	6.81	2
1.56	5.17	2
1.24	7.13	2
1.3	6.58	2
1.6	5.88	2
1.8	6.73	2
1.46	6.8	2
1.86	6.59	2
1.82	6.56	2
1.93	7.23	2
1.33	6.83	2
1.57	7.18	2
1.39	6.95	2
1.72	6.52	2
1.07	3.83	2
1.02	7.01	2
1.3	6.7	2
1.76	6.59	2
1.05	5.12	2
1.91	5.97	2
1.83	6.74	2
1.7	6.68	2
1.46	6.8	2
2	7.05	2
1.23	7.23	2
1.16	6.94	2
1.58	6.79	2
1.92	6.84	2
1.12	7.12	2
1.23	5.67	2
1.11	5.04	2
1.26	5.63	2
1.55	5.23	2
1.44	6.35	2
1.61	7.14	2
1.82	5.03	2
1.38	7.13	2
1.07	6.68	2
1.02	5.07	2
1.38	5.16	2
1.56	6.73	2
1.37	7.03	2
1.48	6.96	2
1.01	6.91	2
1.14	7.19	2
1.21	5.84	2
1.08	7.11	2
1.86	6.44	2
1.84	7.12	2
1.37	5.33	2
1.54	6.86	2
1.86	7	2
1.08	6.89	2
1.55	7.13	2
1.49	6.9	2
1.16	6.75	2
1.56	7.06	2
1.35	6.81	2
1.24	4.85	2
1.44	6.91	2
1.3	6.58	2
1.43	7.1	2
1.57	5.16	2
1.15	7.19	2
1.68	6.64	2
1.28	5.11	2
1.82	7.18	2
1.12	6.47	2
1.53	6.91	2
1.24	6.69	2
1.42	5.22	2
1.85	7.21	2
1.46	6.46	2
1.67	6.9	2
1.52	7.2	2
1.15	6.11	2
1.52	7.23	2
1.78	7.02	2
1.13	7.07	2
1.29	6.86	2
1.02	7.06	2
1.12	6.94	2
1.1	7.12	2
1.11	7.13	2
1.49	7.13	2
1.5	7.09	2
1.26	6.94	2
1.35	7.15	2
1.48	6.89	2
1.63	7.05	2
1.2	3.68	2
1.92	7.09	2
1.69	4.37	2
1.5	6.28	2
1.32	7.22	2
1.91	6.67	2
1.31	7.01	2
1.24	6.69	2
1.9	6.96	2
1.97	6.88	2
1.78	6.69	2
1.58	6.88	2
1.01	7.16	2
1.33	7.05	2
1.88	6.26	2
1.54	7.15	2
1.19	7	2
1.38	5.45	2
1.42	6.4	2
1.09	6.79	2
1.37	6.56	2
1.07	6.68	2
1.14	7.16	2
1.96	6.99	2
1.62	5.52	2
1.35	7.15	2
1.34	7.17	2
1.81	7.05	2
1.35	6.94	2
1.37	5.02	2
1.8	4.99	2
1.24	5.41	2
1.68	7.26	2
1.52	6.79	2
1.95	6.64	2
1.86	6.99	2
1.65	6.48	2
1.01	4.13	2
1.14	7.16	2
1.24	2.96	2
1.67	6.5	2
1.52	6.2	2
1.86	6.99	2
1.13	7.07	2
1.52	7.24	2
1.64	5.27	2
1.81	7.11	2
1.87	7.14	2
1.67	6.57	2
1.43	7.07	2
1.48	4.99	2
1.69	6.85	2
1.69	5.34	2
1.9	6.98	2
1.55	6.75	2
1.44	6.84	2
1.81	5.09	2
1.54	5.09	2
1.19	7.12	2
1.13	7.15	2
1.6	6.85	2
1.16	6.96	2
1.6	7.13	2
1.53	5.75	2
1.32	6.94	2
1.39	6.72	2
1.95	6.74	2
1.63	7.05	2
1.21	6.6	2
1.35	7.11	2
1.22	6.69	2
1.59	7.01	2
2	7.13	2
1.57	5.16	2
1.11	5.51	2
1.03	5.42	2
1.49	7.13	2
1.6	6.29	2
1.13	7.07	2
1.68	7.26	2
1.08	6.66	2
1.52	7.23	2
1.97	7.1	2
1.39	7.14	2
1.43	7.17	2
1.46	7.1	2
1.12	6.57	2
1.87	7.02	2
1.78	7.02	2
1.57	7.03	2
1.35	7.15	2
1.23	5.67	2
1.56	6.96	2
1.09	6.56	2
1.74	6.8	2
1.82	6.56	2
1.12	7.16	2
1.36	7.17	2
1.62	6.89	2
1.57	7.03	2
1.42	7.11	2
1.06	4.93	2
1.05	5.12	2
1.98	7.26	2
1.83	6.8	2
1.45	7.13	2
1.56	7.23	2
1.8	7.06	2
1.02	6.36	2
1.1	7.15	2
1.61	7.13	2
1.31	6.38	2
1.91	6.19	2
1.42	5.23	2
1.92	7.12	2
1.32	6.94	2
1.06	6.17	2
1.59	6.84	2
1.99	5.37	2
1.42	3.9	2
1.5	7.09	2
1.21	7.19	2
1.09	7	2
1.89	6.95	2
1.47	5.11	2
1.12	6.94	2
1.95	7.14	2
1.96	7	2
1.31	5.04	2
1.45	7.22	2
1.55	7.09	2
1.74	5.78	2
1.35	7.11	2
1.83	5.41	2
1.19	7	2
1.5	7.24	2
1.07	7.01	2
1.08	4.86	2
1.68	6.97	2
1.47	5.16	2
1.04	7.19	2
1.71	5	2
1.56	6.69	2
1.54	7.19	2
1.72	6.18	2
1.44	6.84	2
1.67	6.57	2
1.31	6.82	2
1.39	7.06	2
1.87	5.15	2
1.31	5.57	2
1.76	7.2	2
1.84	7.26	2
1.07	5.36	2
1.38	5.34	2
1.65	6.48	2
1.87	7.14	2
1.03	5.42	2
1.65	6.48	2
1.88	5.89	2
1.47	6.52	2
1.46	7	2
1.6	5.34	2
1.49	7.04	2
1.36	6.99	2
1.3	7.12	2
1.22	7.17	2
1.14	6.84	2
1.91	7.07	2
1.88	5.03	2
1.79	7.23	2
1.26	6.4	2
1.64	7.23	2
1.16	6.16	2
1.36	7.1	2
1.61	7.12	2
1.32	7.1	2
1.45	7.06	2
1.88	6.83	2
1.37	6.82	2
1.09	6.93	2
1.21	5.84	2
1.48	6.44	2
1.02	6.39	2
1.59	6.94	2
1.58	7.09	2
1.05	4.87	2
1.34	4.95	2
1.56	7.14	2
1.95	6.97	2
1.81	7.11	2
1.5	7.09	2
1.53	7.13	2
1.09	4.93	2
1.13	5.24	2
1.09	6.16	2
1.3	7.14	2
1.13	7.21	2
1.63	6.93	2
1.62	6.93	2
1.81	7.05	2
1.63	6.73	2
1.45	7.19	2
1.95	7.14	2
1.63	5.33	2
1.4	7.05	2
1.55	6.94	2
1.49	6.98	2
1.28	5.06	2
1.67	6.5	2
1.07	7.24	2
1.36	7.16	2
1.41	7.1	2
1.22	7.12	2
1.77	7.22	2
1.38	5.45	2
1.72	7.14	2
1.83	5.41	2
1.19	7.15	2
1.56	7.04	2
1.35	7.16	2
1.28	7.14	2
1.09	7	2
1.49	7.13	2
1.93	6.63	2
1.85	7.25	2
1.32	4.87	2
1.3	7.16	2
1.81	7.15	2
1.07	7.15	2
1.42	5.23	2
1.38	7.14	2
2	5.8	2
1.08	6.6	2
1.16	7.22	2
1.89	6.95	2
1.22	7.12	2
1.51	7.12	2
1.3	7.16	2
1.05	5.75	2
1.61	7.13	2
1.37	5.33	2
1.97	6.88	2
1.5	7.22	2
1.69	6.86	2
1.12	5.42	2
1.29	7.08	2
1.5	7.05	2
1.34	7.14	2
1.31	7.01	2
1.19	6.88	2
1.96	6.62	2
1.16	6.15	2
1.39	7.06	2
1.01	7.22	2
1.87	6.01	2
1.69	7.18	2
1.75	7.18	2
1.75	6.86	2
1.23	7.18	2
1.92	6.84	2
1.17	6.88	2
1.16	7.22	2
1.17	7.06	2
1.35	7.13	2
1.68	6.97	2
1.69	4.37	2
1.18	6.25	2
1.39	5.7	2
1.26	7.09	2
1.31	5.67	2
1.42	5.29	2
1.18	6.74	2
1.1	7.03	2
1.66	7.06	2
1.05	7.15	2
1.96	6.99	2
1.78	6.61	2
1.34	7.17	2
1.97	7.1	2
1.56	7.23	2
1.04	5.19	2
1.85	7.26	2
1.47	7.02	2
1.81	7.16	2
1.01	7.22	2
1.86	6.71	2
1.48	6.6	2
1.22	6.98	2
1.29	7.11	2
1.35	7.11	2
1.79	7.17	2
1.63	7.05	2
1.79	7.25	2
1.38	5.25	2
1.22	7.16	2
1.35	7.11	2
1.57	6.52	2
1.88	7.17	2
1.64	7.2	2
1.91	7.25	2
1.94	7.18	2
1.68	5.84	2
1.09	6.93	2
1.54	7.13	2
1.96	7.16	2
1.19	6.84	2
1.68	6.73	2
1.46	6.85	2
1.06	4.85	2
1.84	7.12	2
1.24	7.13	2
1.78	7.03	2
1.98	6.95	2
1.44	7.17	2
1.02	6.39	2
1.41	7.04	2
1.97	5.5	2
1.9	7.04	2
1.55	6.05	2
1.81	7.11	2
1.01	3.81	2
1.82	6.06	2
1.11	5.11	2
1.99	6.82	2
1.9	7.08	2
1.76	6.89	2
1.49	5.5	2
1.5	6.93	2
1.94	7.18	2
1.79	7.17	2
1.74	6.96	2
1.23	6.95	2
1.25	6.46	2
1.06	4.85	2
1.68	6.73	2
1.56	7.18	2
1.97	7.1	2
1.49	7.07	2
1.42	7.02	2
1.83	7.14	2
1.45	7.1	2
1.19	7.15	2
1.05	6.92	2
1.65	5.6	2
1.75	7.01	2
1.96	7	2
1.43	7.19	2
1.43	6.81	2
1.66	7.04	2
1.93	7.23	2
1.88	6.26	2
1.57	7.03	2
1.27	7.1	2
1.15	6.11	2
1.79	7.15	2
1.46	6.88	2
1.74	7.07	2
1.94	6.99	2
1.56	7.04	2
1.02	3.63	2
1.39	7.14	2
1.43	7.07	2
1.38	5.45	2
1.51	7.12	2
1.21	7.19	2
1.33	6.93	2
1.39	5.35	2
1.6	7.21	2
1.29	6.6	2
1.29	7.19	2
1.07	5.81	2
1.22	7.18	2
1.11	5.51	2
1.05	6.82	2
1.74	6.96	2
1.11	6.46	2
1.23	6.53	2
1.49	6.55	2
1.86	6.59	2
1.08	3.42	2
1.31	5.04	2
1.94	7.18	2
1.11	6.93	2
1.68	6.64	2
1.39	7.06	2
1.4	7.1	2
1.1	6.95	2
1.45	6.94	2
1.11	6.8	2
1.23	6.93	2
1.28	6.84	2
1.6	5.34	2
1.46	7.01	2
1.87	7.04	2
1.3	7.11	2
2.57	6.81	3
2.86	7.07	3
2.43	7.15	3
2.59	6.77	3
2.62	7.21	3
2.33	7.07	3
2.28	6.98	3
2.29	7.15	3
2.96	7.19	3
2.43	6.84	3
2.94	7.15	3
2.16	5.3	3
2.11	7.05	3
3	7.14	3
2.44	7.11	3
2.48	7.02	3
2.4	7.22	3
2.95	6.65	3
2.33	7.17	3
2.9	7.19	3
2.11	6.87	3
2.77	5.41	3
2.72	7.11	3
2.11	5.65	3
2.37	7	3
2.84	7.07	3
2.76	7.09	3
2.79	6.68	3
2.88	7.11	3
2.49	7.21	3
2.13	6.37	3
2.06	7.24	3
2.96	7.12	3
2.61	7.12	3
2.01	5.01	3
2.06	6.73	3
2.06	6.99	3
2.66	7.17	3
2.8	7	3
2.38	7.2	3
3	7.14	3
2.16	6.87	3
2.26	7.13	3
2.8	7.11	3
2.79	7.22	3
2.03	6.16	3
2.51	7.23	3
2.97	7.22	3
3	7.21	3
2.77	7.08	3
2.25	7.04	3
2.73	7.17	3
2.51	7.23	3
2	6.83	3
2.61	7.26	3
2.46	7.02	3
2.86	7.15	3
2.96	7.09	3
2.09	6.53	3
2.36	7.13	3
2.25	7.26	3
2.91	7	3
2.48	7.2	3
2.53	7.17	3
2.25	5.31	3
2.33	7.12	3
2.67	5.47	3
2.64	7.13	3
2.78	7.13	3
2.7	6.74	3
2.56	7.25	3
2.08	6.92	3
2.71	5.3	3
2.26	6.97	3
2.62	7.1	3
2.07	6.19	3
2.44	7.11	3
2.06	7.17	3
2.1	6.59	3
2.51	6.91	3
2.6	6.28	3
2.67	7.24	3
2.77	7.11	3
2.34	6.61	3
2.91	7.16	3
2.01	5.34	3
2.71	7.19	3
2.75	7.16	3
2.92	7.15	3
2.54	7.04	3
2.24	6.09	3
2.27	7.03	3
2.2	6.84	3
2.36	7.2	3
2.96	6.69	3
2.79	7.22	3
2.96	7.14	3
2.1	7.01	3
2.7	7.13	3
2.2	6.84	3
2.03	5.69	3
2.9	7.17	3
2.13	7.04	3
2.95	7.25	3
2.48	5.31	3
2.34	6.05	3
2.15	6.93	3
2.11	7.13	3
2.28	5.89	3
2.62	7.22	3
2.27	7.12	3
2.7	7.18	3
2.26	7.18	3
2.96	7.09	3
2.97	6.33	3
2.95	7.21	3
2.43	7.18	3
2.51	7.2	3
2.64	6.98	3
2.12	7.19	3
2.91	7.13	3
2.27	7	3
2.23	7.11	3
2.83	6.73	3
2.3	7.17	3
2.81	7.23	3
2.47	7.16	3
2.93	7.01	3
2.98	7.25	3
2.17	7.09	3
2.26	5.92	3
2.06	7.09	3
2.05	7	3
2.72	6.96	3
2.94	6.97	3
2.36	7.09	3
2.33	7.24	3
2.26	7.08	3
2.75	7.11	3
2.89	7.14	3
2.7	7.11	3
2.7	6.99	3
2.53	7.2	3
2.39	5.26	3
2.81	7.03	3
2.22	7.17	3
2.87	7.2	3
2.4	7.01	3
2.49	5.3	3
2.18	5.83	3
2.07	5.88	3
2.4	7.09	3
2.62	7.04	3
2.24	6.89	3
2.67	7.11	3
2.25	5.29	3
2.89	7.1	3
2.33	7.23	3
2.69	7.16	3
2.29	7.13	3
2.27	7.17	3
2.15	6.9	3
2.89	7.15	3
2.99	7.11	3
2.94	7.11	3
2.35	5.44	3
2.78	7.13	3
2.88	7.24	3
2.53	5.99	3
2.04	7.25	3
2.11	6.85	3
2.71	7.25	3
2.34	7.2	3
2.99	6.95	3
2.75	7.18	3
2.94	7.18	3
2.58	6.77	3
2.27	7.25	3
2.97	7.13	3
2.9	7.22	3
2.45	6.97	3
2.12	6.95	3
2.28	5.3	3
2.72	6.93	3
2.29	7.18	3
2.36	7.22	3
2.19	5.45	3
2.55	7.21	3
2.94	6.97	3
2.8	7.1	3
2.86	6.66	3
2.23	5.32	3
2.67	6.49	3
2.73	7.11	3
2.06	6.82	3
2.69	7.16	3
2.62	6.97	3
2.57	7.14	3
2.89	6.62	3
2.51	6.6	3
2.1	7.16	3
2.43	6.98	3
2.08	6.92	3
2.78	7.13	3
2.73	7	3
2.29	7.13	3
2.68	6.95	3
2.05	7.13	3
2.81	6.9	3
2.78	7.25	3
2.65	7.19	3
2.99	6.93	3
2.95	7.25	3
2.96	7.08	3
2.27	6.95	3
2.03	5.69	3
2.24	7.08	3
2.56	7.18	3
2.26	6.76	3
2.43	6.51	3
2.88	6.74	3
2.62	7.04	3
2.16	6.87	3
2.7	7	3
2.62	7.2	3
2.65	7.18	3
2.34	6.94	3
2.27	7.16	3
2.08	7.23	3
2.88	7.19	3
2.51	7.23	3
2.06	7.09	3
2.63	7.09	3
2.56	6.88	3
2.16	6.46	3
2.62	7.17	3
2.59	7.15	3
2.94	5.44	3
2.73	7.18	3
2.45	7.24	3
2.44	5.35	3
2.38	7.18	3
2.07	5.88	3
2.46	5.46	3
2.37	7.15	3
2.13	7.12	3
2.43	7.22	3
2.22	7.16	3
2.54	6.86	3
2.8	7.23	3
2.75	5.42	3
2.62	7.12	3
2.76	7.15	3
2.65	5.36	3
2.66	6.85	3
2.39	6.49	3
2.86	7	3
2.14	5.25	3
2.04	7.19	3
2.39	7.23	3
2.86	7	3
2.75	7.06	3
2.59	7.03	3
2.64	7.18	3
2.86	7.14	3
2.35	6.93	3
2.13	7.04	3
2.67	7.15	3
2.46	6.96	3
2.22	7.24	3
2.05	7.12	3
2.06	5.96	3
2.64	7.09	3
2.69	7.22	3
2.23	7.14	3
2.22	6.93	3
2.78	7.24	3
2.19	6.98	3
2.63	5.06	3
2.87	6.93	3
2.81	7.08	3
2.04	7.18	3
2.47	6.54	3
2.86	7.07	3
2.02	7.16	3
2.12	6.53	3
2.33	6.78	3
2.69	7.21	3
2.2	5.28	3
2.75	7.2	3
2.48	6.96	3
2.09	6.53	3
2.72	7.23	3
2.81	6.92	3
2.13	5.43	3
2.34	6.94	3
2.07	7.07	3
2.59	6.92	3
2.48	7.15	3
2.66	7.23	3
2.54	7.18	3
2.8	5.39	3
2.14	7.12	3
2.07	7.11	3
2.18	7.17	3
2.04	7.19	3
2.05	7.05	3
2.26	6.77	3
2.2	7.21	3
2.34	6.05	3
2.23	7.16	3
2.79	7	3
2.46	7.04	3
2.57	7.23	3
2.06	7.25	3
2.43	6.93	3
2.95	7.24	3
2.72	5.44	3
2.94	7.24	3
2.94	7.16	3
2.51	7.14	3
2.66	7.12	3
2.25	7.22	3
2.66	7.17	3
2.94	7.21	3
2.25	7.22	3
2.39	6.49	3
2.18	4.57	3
2.25	7.16	3
2.06	5.96	3
2.17	7.19	3
2.04	5.29	3
2.11	6.91	3
2.13	7.12	3
2.73	7.17	3
2.38	7.21	3
2.96	7.11	3
2.66	7.12	3
2.11	6.91	3
2.12	6.95	3
2.29	7.18	3
2.88	7.22	3
2.3	7.18	3
2.95	7.02	3
2.72	7.17	3
2.24	7.17	3
2.51	7.17	3
2.26	6.77	3
2.31	7	3
2.88	7.19	3
2.33	6.79	3
2.86	6.97	3
2.95	7.15	3
2.4	6.91	3
2.99	7.18	3
2.13	7.12	3
2.87	7.23	3
2.37	6.52	3
2.17	5.83	3
2.65	6.93	3
2.27	6.87	3
2.25	7.04	3
2.94	6.97	3
2.63	6.44	3
2.38	7.13	3
2.17	6.98	3
2.48	7.25	3
2.8	5.4	3
2.17	5.83	3
2.73	6.94	3
2.46	7	3
2.45	7.25	3
2.29	7.13	3
2.2	6.87	3
2.3	7.18	3
2.48	7.15	3
2.79	7.23	3
2.38	7.13	3
2.66	6.71	3
2.62	7.15	3
2.23	7.11	3
2.49	7.21	3
2.26	7.08	3
2.23	5.32	3
2.36	5.31	3
2.93	7.18	3
2.29	7.15	3
2.78	7.13	3
2.74	7.16	3
2.85	7.17	3
2.39	7.2	3
2.51	6.96	3
2.94	7.15	3
2.01	7.05	3
2.44	6.23	3
2.04	7.19	3
2.62	6.97	3
2.9	5.31	3
2.39	6.49	3
[truncated: 6,001 more rows]

## Sheet: fig_5c
Time	Y	X	Z		Time(s)	Theta_x	Theta_y	Theta_z	Spin Angle		Time(s)	Force(N)	Averaged Force
0	-0.416499	-0.402783	0.321956		0	-1.05712	-0.709373	0.0269437	1.68025		0	2.41701	2.85066
0.169	-0.416499	-0.402783	0.321956		0.169	-1.05712	-0.709373	0.0269437	1.68025		0.064	2.45701	2.83202
0.348	-0.416568	-0.402818	0.321953		0.348	-1.05712	-0.70938	0.0269437	1.68024		0.138	2.51701	2.81369
0.53	-0.417123	-0.403096	0.321942		0.53	-1.05715	-0.70944	0.0269436	1.68017		0.211	2.67701	2.79418
0.741	-0.417297	-0.403168	0.322407		0.741	-1.0574	-0.709609	0.0269437	1.68007		0.275	3.06698	2.76725
0.92	-0.417654	-0.40333	0.322953		0.92	-1.05768	-0.709798	0.0269438	1.67995		0.347	3.01698	2.73677
1.117	-0.418192	-0.403585	0.323349		1.117	-1.05786	-0.709925	0.0269439	1.67987		0.413	3.01698	2.71278
1.298	-0.418738	-0.403845	0.323716		1.298	-1.058	-0.710018	0.0269439	1.67981		0.483	2.63677	2.69609
1.511	-0.419196	-0.404058	0.324119		1.511	-1.0581	-0.710083	0.0269438	1.67977		0.543	2.49677	2.68699
1.708	-0.419502	-0.40419	0.324711		1.708	-1.05818	-0.710137	0.0269437	1.67974		0.62	2.54677	2.67467
1.89	-0.419896	-0.404372	0.32514		1.89	-1.05824	-0.710181	0.0269437	1.67971		0.693	2.51686	2.6917
2.105	-0.420111	-0.404459	0.325693		2.105	-1.05828	-0.710208	0.0269437	1.67969		0.759	2.39686	2.69398
2.282	-0.420316	-0.404538	0.326251		2.282	-1.05831	-0.710228	0.0269437	1.67968		0.829	2.26686	2.68815
2.462	-0.420321	-0.40452	0.326788		2.462	-1.05833	-0.71024	0.0269437	1.67968		0.89	2.08698	2.68629
2.643	-0.420012	-0.404339	0.327504		2.643	-1.05835	-0.710249	0.0269436	1.67967		0.952	2.07698	2.68751
2.854	-0.419913	-0.404264	0.32816		2.854	-1.05836	-0.710258	0.0269436	1.67967		1.027	2.26698	2.70179
3.052	-0.420139	-0.404354	0.328709		3.052	-1.05837	-0.710264	0.0269436	1.67966		1.099	2.45707	2.71205
3.26	-0.420572	-0.404555	0.329149		3.26	-1.05837	-0.710267	0.0269436	1.67966		1.159	2.65707	2.73744
3.445	-0.42004	-0.404256	0.330007		3.445	-1.05838	-0.710273	0.0269436	1.67966		1.221	2.78713	2.76001
3.667	-0.419072	-0.403731	0.331069		3.667	-1.05839	-0.710276	0.0269436	1.67966		1.283	2.90713	2.77464
3.85	-0.41865	-0.403484	0.331935		3.85	-1.05839	-0.710278	0.0269436	1.67966		1.344	2.58713	2.80211
4.03	-0.418518	-0.403391	0.332554		4.03	-1.05839	-0.710279	0.0269437	1.67965		1.418	2.37713	2.82626
4.239	-0.418805	-0.403511	0.333027		4.239	-1.0584	-0.710281	0.0269438	1.67965		1.495	2.66718	2.8605
4.467	-0.419526	-0.403841	0.333505		4.467	-1.0584	-0.710283	0.0269437	1.67965		1.569	3.15718	2.90218
4.663	-0.419739	-0.403915	0.334061		4.663	-1.0584	-0.710284	0.0269437	1.67965		1.63	3.36722	2.93607
4.839	-0.419803	-0.403911	0.334678		4.839	-1.0584	-0.710285	0.0269437	1.67965		1.706	3.20722	2.97701
5.022	-0.419599	-0.403776	0.335301		5.022	-1.0584	-0.710285	0.0269437	1.67965		1.768	3.15722	2.99511
5.203	-0.419804	-0.403854	0.335808		5.203	-1.0584	-0.710286	0.0269437	1.67965		1.833	2.87725	3.0314
5.384	-0.419989	-0.403921	0.336298		5.384	-1.0584	-0.710286	0.0269438	1.67965		1.907	2.83725	3.04841
5.564	-0.420174	-0.403981	0.336815		5.564	-1.0584	-0.710285	0.0269439	1.67965		1.98	3.10725	3.06488
5.75	-0.420332	-0.40402	0.337343		5.75	-1.0584	-0.710285	0.0269438	1.67965		2.042	3.28726	3.08656
5.932	-0.420369	-0.404003	0.337869		5.932	-1.0584	-0.710285	0.0269439	1.67965		2.119	3.55726	3.10272
6.111	-0.420645	-0.404106	0.338374		6.111	-1.0584	-0.710285	0.0269438	1.67965		2.19	3.73726	3.13362
6.323	-0.420868	-0.40418	0.338927		6.323	-1.0584	-0.710285	0.0269437	1.67965		2.264	3.42727	3.14991
6.517	-0.421163	-0.404286	0.339451		6.517	-1.0584	-0.710285	0.0269436	1.67965		2.323	3.48727	3.16882
6.713	-0.421539	-0.404435	0.339916		6.713	-1.0584	-0.710285	0.0269435	1.67965		2.388	2.8173	3.19738
6.924	-0.421825	-0.404533	0.340469		6.924	-1.0584	-0.710286	0.0269434	1.67965		2.46	3.4973	3.23121
7.109	-0.422273	-0.404719	0.34093		7.109	-1.0584	-0.710285	0.0269435	1.67965		2.535	2.8373	3.27085
7.29	-0.422481	-0.404777	0.34144		7.29	-1.0584	-0.710285	0.0269436	1.67965		2.594	2.88731	3.29961
7.471	-0.422694	-0.40483	0.341972		7.471	-1.0584	-0.710285	0.0269437	1.67965		2.658	2.74731	3.3095
7.64	-0.422888	-0.404875	0.342435		7.64	-1.0584	-0.710285	0.0269437	1.67965		2.731	2.48731	3.307
7.837	-0.423095	-0.404923	0.342944		7.837	-1.0584	-0.710285	0.0269437	1.67965		2.81	3.47732	3.29214
8.017	-0.423296	-0.404957	0.343456		8.017	-1.0584	-0.710285	0.0269437	1.67965		2.883	3.51732	3.27431
8.197	-0.423514	-0.405004	0.343936		8.197	-1.0584	-0.710285	0.0269437	1.67965		2.945	3.87732	3.26698
8.396	-0.423742	-0.405051	0.344438		8.396	-1.0584	-0.710285	0.0269439	1.67965		3.021	4.09732	3.25279
8.592	-0.423949	-0.405069	0.345052		8.592	-1.0584	-0.710285	0.0269439	1.67965		3.093	4.27732	3.24683
8.805	-0.424046	-0.405035	0.345633		8.805	-1.0584	-0.710285	0.0269438	1.67965		3.156	4.22732	3.20949
9	-0.424252	-0.405045	0.346197		9	-1.0584	-0.710285	0.0269437	1.67965		3.213	3.79732	3.18961
9.181	-0.424431	-0.405037	0.346746		9.181	-1.0584	-0.710285	0.0269437	1.67965		3.275	3.50732	3.17478
9.361	-0.42456	-0.404991	0.347289		9.361	-1.0584	-0.710285	0.0269437	1.67965		3.336	3.34732	3.16741
9.575	-0.424592	-0.404884	0.347922		9.575	-1.0584	-0.710285	0.0269437	1.67965		3.413	3.12733	3.17224
9.775	-0.424381	-0.40465	0.34868		9.775	-1.0584	-0.710285	0.0269438	1.67965		3.489	3.15733	3.15624
9.955	-0.42451	-0.404565	0.349216		9.955	-1.0584	-0.710285	0.0269438	1.67965		3.562	3.25733	3.14477
10.132	-0.424644	-0.404472	0.349719		10.132	-1.0584	-0.710285	0.0269437	1.67965		3.637	2.89734	3.11275
10.314	-0.4248	-0.404325	0.350225		10.314	-1.0584	-0.710285	0.0269436	1.67965		3.698	2.51734	3.0816
10.497	-0.424931	-0.404117	0.350721		10.497	-1.0584	-0.710285	0.0269436	1.67965		3.772	2.17734	3.04936
10.665	-0.425062	-0.403863	0.351152		10.665	-1.0584	-0.710285	0.0269436	1.67965		3.848	2.14734	3.02311
10.86	-0.42522	-0.403518	0.351471		10.86	-1.0584	-0.710285	0.0269437	1.67965		3.923	2.43734	3.01959
11.057	-0.425407	-0.403114	0.351845		11.057	-1.0584	-0.710285	0.0269436	1.67965		3.999	2.56734	3.00982
11.236	-0.425549	-0.402806	0.352131		11.236	-1.0584	-0.710285	0.0269436	1.67965		4.073	2.67734	2.99649
11.435	-0.425667	-0.402511	0.352403		11.435	-1.0584	-0.710285	0.0269436	1.67965		4.134	2.95734	2.9796
11.657	-0.425797	-0.402221	0.352671		11.657	-1.0584	-0.710285	0.0269436	1.67965		4.211	2.96735	2.95914
12.093	-0.426051	-0.401717	0.353139		12.093	-1.05855	-0.710389	0.0269437	1.67959		4.271	2.85735	2.94393
12.277	-0.426187	-0.401409	0.353423		12.277	-1.0588	-0.710558	0.0269439	1.67948		4.345	2.85735	2.93126
12.475	-0.426259	-0.401263	0.353559		12.475	-1.05898	-0.710689	0.0269439	1.67939		4.409	2.98735	2.94321
12.658	-0.426329	-0.40111	0.353693		12.658	-1.05918	-0.710834	0.0269437	1.6793		4.48	3.27735	2.95858
12.887	-0.426389	-0.40099	0.353785		12.887	-1.05929	-0.710911	0.0269437	1.67924		4.558	3.43735	2.97621
13.048	-0.42652	-0.40092	0.353817		13.048	-1.05939	-0.710984	0.0269437	1.6792		4.633	3.37735	2.99577
13.234	-0.426831	-0.400972	0.353732		13.234	-1.05944	-0.71102	0.0269437	1.67917		4.705	3.12735	3.00534
13.428	-0.427146	-0.401039	0.353619		13.428	-1.05951	-0.711068	0.0269437	1.67914		4.765	2.85735	3.01409
13.612	-0.427131	-0.400968	0.353589		13.612	-1.05955	-0.7111	0.0269437	1.67912		4.829	2.81735	3.01807
13.822	-0.427091	-0.400897	0.353531		13.822	-1.05959	-0.711125	0.0269436	1.6791		4.906	2.98735	3.02653
14.021	-0.427036	-0.40084	0.353449		14.021	-1.05961	-0.711145	0.0269435	1.67909		4.975	2.81735	3.0344
14.195	-0.426972	-0.400788	0.353333		14.195	-1.05964	-0.711167	0.0269435	1.67907		5.039	3.16735	3.02965
14.411	-0.426911	-0.400731	0.35318		14.411	-1.05964	-0.711164	0.0269435	1.67908		5.114	2.95735	3.03497
14.61	-0.426837	-0.400661	0.353008		14.61	-1.05967	-0.711184	0.0269436	1.67906		5.192	3.07735	3.02995
14.787	-0.42674	-0.400617	0.35287		14.787	-1.05969	-0.711198	0.0269435	1.67905		5.26	3.08735	3.01279
14.956	-0.426649	-0.400586	0.352715		14.956	-1.05968	-0.711191	0.0269435	1.67906		5.32	3.01735	2.99503
15.121	-0.426569	-0.400558	0.352571		15.121	-1.05968	-0.71119	0.0269435	1.67906		5.382	3.25735	2.99187
15.348	-0.426477	-0.400548	0.352417		15.348	-1.05969	-0.7112	0.0269436	1.67905		5.441	3.32735	2.99859
15.53	-0.426385	-0.400544	0.352231		15.53	-1.05969	-0.711202	0.0269436	1.67905		5.5	3.31735	2.99919
15.742	-0.426279	-0.400512	0.352065		15.742	-1.05969	-0.711202	0.0269436	1.67905		5.566	3.04735	2.98908
15.924	-0.425986	-0.400418	0.351981		15.924	-1.05969	-0.711201	0.0269436	1.67905		5.647	2.60735	2.98296
16.151	-0.425471	-0.400163	0.351982		16.151	-1.05968	-0.711192	0.0269436	1.67906		5.718	3.22735	2.97101
16.314	-0.425341	-0.400074	0.351834		16.314	-1.05967	-0.711185	0.0269436	1.67906		5.78	3.12735	2.96912
16.498	-0.425267	-0.400011	0.351697		16.498	-1.05966	-0.711181	0.0269436	1.67907		5.857	2.79735	2.96705
16.697	-0.4252	-0.399967	0.351525		16.697	-1.05966	-0.711177	0.0269436	1.67907		5.927	2.73735	2.96597
16.875	-0.425229	-0.399964	0.351331		16.875	-1.05966	-0.711174	0.0269436	1.67907		5.988	3.03735	2.96081
17.071	-0.425561	-0.400134	0.351014		17.071	-1.05965	-0.711172	0.0269435	1.67907		6.055	3.12735	2.9453
17.271	-0.425869	-0.400302	0.350682		17.271	-1.05965	-0.711173	0.0269435	1.67907		6.131	2.86735	2.93316
17.48	-0.426019	-0.400388	0.350416		17.48	-1.05966	-0.711178	0.0269435	1.67907		6.205	2.62735	2.92346
17.655	-0.425924	-0.400347	0.350237		17.655	-1.05967	-0.711186	0.0269435	1.67906		6.275	2.62735	2.92737
17.851	-0.425832	-0.4003	0.350075		17.851	-1.05968	-0.71119	0.0269435	1.67906		6.338	2.71735	2.94092
18.036	-0.425759	-0.400256	0.349919		18.036	-1.05968	-0.711192	0.0269435	1.67906		6.416	2.89735	2.93985
18.203	-0.425676	-0.400214	0.349776		18.203	-1.05968	-0.711192	0.0269435	1.67906		6.488	2.94735	2.93709
18.395	-0.425677	-0.400187	0.349602		18.395	-1.05968	-0.711195	0.0269435	1.67906		6.547	2.89735	2.9401
18.577	-0.425623	-0.400149	0.349428		18.577	-1.05969	-0.711199	0.0269436	1.67905		6.606	2.73735	2.94695
18.759	-0.425758	-0.400224	0.349189		18.759	-1.05969	-0.711199	0.0269435	1.67905		6.668	2.64735	2.94516
18.92	-0.425942	-0.400325	0.34893		18.92	-1.05969	-0.711198	0.0269435	1.67905		6.745	2.74735	2.94828
19.15	-0.426417	-0.400574	0.348536		19.15	-1.05969	-0.711197	0.0269435	1.67905		6.818	2.97735	2.9623
19.318	-0.426677	-0.400714	0.348229		19.318	-1.05969	-0.711197	0.0269434	1.67905		6.879	3.07735	2.97679
19.489	-0.426582	-0.400671	0.348091		19.489	-1.05969	-0.711198	0.0269435	1.67905		6.951	3.07735	2.99114
19.668	-0.426766	-0.400768	0.347824		19.668	-1.05969	-0.711198	0.0269435	1.67905		7.015	3.16735	3.00565
19.863	-0.426864	-0.400819	0.347593		19.863	-1.05969	-0.711197	0.0269435	1.67905		7.077	3.02735	3.01245
20.027	-0.42693	-0.40086	0.34738		20.027	-1.05968	-0.711195	0.0269436	1.67906		7.137	2.99735	3.01741
20.205	-0.427317	-0.401064	0.347038		20.205	-1.05968	-0.711195	0.0269435	1.67906		7.198	3.05735	3.02167
20.384	-0.427492	-0.40116	0.346772		20.384	-1.05969	-0.711196	0.0269435	1.67905		7.26	2.99735	3.03608
20.551	-0.427676	-0.401251	0.346515		20.551	-1.05969	-0.711197	0.0269435	1.67905		7.32	3.16735	3.05342
20.731	-0.427808	-0.401298	0.346291		20.731	-1.05969	-0.711198	0.0269435	1.67905		7.379	3.15735	3.07657
20.911	-0.427706	-0.401203	0.34615		20.911	-1.05969	-0.711198	0.0269436	1.67905		7.44	3.22735	3.09529
21.092	-0.427797	-0.401212	0.34594		21.092	-1.05969	-0.711198	0.0269436	1.67905		7.501	3.07735	3.10224
21.271	-0.427818	-0.4012	0.345746		21.271	-1.05969	-0.711198	0.0269435	1.67905		7.563	3.04735	3.10811
21.501	-0.427984	-0.401289	0.345478		21.501	-1.05969	-0.711198	0.0269436	1.67905		7.623	2.96735	3.10973
21.728	-0.428268	-0.401444	0.345125		21.728	-1.05969	-0.711198	0.0269436	1.67905		7.685	3.03735	3.12426
21.909	-0.428156	-0.401419	0.344943		21.909	-1.05969	-0.711198	0.0269435	1.67905		7.747	3.08735	3.13934
22.13	-0.428061	-0.401415	0.344779		22.13	-1.05969	-0.711198	0.0269436	1.67905		7.822	3.10735	3.15367
22.294	-0.427991	-0.401393	0.344591		22.294	-1.05969	-0.711198	0.0269436	1.67905		7.881	3.06735	3.16702
22.493	-0.427918	-0.401355	0.344421		22.493	-1.05969	-0.711198	0.0269436	1.67905		7.94	3.30735	3.17169
22.693	-0.427837	-0.401324	0.34425		22.693	-1.05969	-0.711198	0.0269436	1.67905		8.003	3.39735	3.17588
22.872	-0.427759	-0.401298	0.344088		22.872	-1.05969	-0.711198	0.0269436	1.67905		8.076	3.23735	3.17612
23.086	-0.427675	-0.401257	0.343921		23.086	-1.05969	-0.711198	0.0269436	1.67905		8.136	3.19735	3.18174
23.249	-0.427596	-0.401198	0.343757		23.249	-1.05969	-0.711198	0.0269436	1.67905		8.196	3.03735	3.19149
23.415	-0.427543	-0.401141	0.343612		23.415	-1.05969	-0.711198	0.0269436	1.67905		8.255	3.30735	3.20378
23.609	-0.427471	-0.401091	0.343455		23.609	-1.05969	-0.711198	0.0269436	1.67905		8.319	3.29735	3.22123
23.794	-0.427401	-0.401026	0.343298		23.794	-1.05969	-0.711198	0.0269436	1.67905		8.394	3.43735	3.2308
23.959	-0.427339	-0.400954	0.343149		23.959	-1.05969	-0.711198	0.0269436	1.67905		8.456	3.30735	3.23495
24.17	-0.427266	-0.400873	0.34298		24.17	-1.05969	-0.711198	0.0269436	1.67905		8.516	3.20735	3.23616
24.335	-0.427193	-0.40081	0.342832		24.335	-1.05969	-0.711198	0.0269435	1.67905		8.573	3.18735	3.231
24.563	-0.427114	-0.400779	0.342637		24.563	-1.05969	-0.711198	0.0269436	1.67905		8.637	3.17735	3.22608
24.757	-0.427024	-0.400762	0.342471		24.757	-1.05969	-0.711198	0.0269436	1.67905		8.697	3.19735	3.23106
24.955	-0.426918	-0.400734	0.342304		24.955	-1.05969	-0.711198	0.0269436	1.67905		8.759	3.31735	3.23983
25.15	-0.42683	-0.400705	0.342145		25.15	-1.05969	-0.711198	0.0269437	1.67905		8.835	3.27735	3.24521
25.36	-0.426739	-0.40068	0.341962		25.36	-1.05969	-0.711198	0.0269437	1.67905		8.906	3.50735	3.2347
25.528	-0.426736	-0.400684	0.341763		25.528	-1.05969	-0.711198	0.0269437	1.67905		8.968	3.36735	3.22264
25.754	-0.426865	-0.400753	0.341507		25.754	-1.05969	-0.711198	0.0269437	1.67905		9.029	3.32735	3.20247
25.921	-0.426792	-0.400741	0.341341		25.921	-1.05969	-0.711198	0.0269437	1.67905		9.089	3.21735	3.18482
26.119	-0.426716	-0.400717	0.341199		26.119	-1.05969	-0.711198	0.0269437	1.67905		9.147	3.20735	3.17493
26.3	-0.426635	-0.400673	0.341026		26.3	-1.05969	-0.711198	0.0269438	1.67905		9.208	3.26735	3.16979
26.478	-0.426556	-0.400628	0.340879		26.478	-1.05969	-0.711198	0.0269437	1.67905		9.27	3.45735	3.16358
26.657	-0.426463	-0.400594	0.340728		26.657	-1.05969	-0.711198	0.0269436	1.67905		9.344	3.52735	3.15457
26.871	-0.426379	-0.40057	0.340544		26.871	-1.05969	-0.711198	0.0269436	1.67905		9.41	3.32735	3.13658
27.084	-0.426288	-0.400537	0.34037		27.084	-1.05969	-0.711198	0.0269436	1.67905		9.469	2.99735	3.11645
27.282	-0.4262	-0.40053	0.340195		27.282	-1.05969	-0.711198	0.0269436	1.67905		9.53	2.96735	3.0879
27.508	-0.426081	-0.400512	0.339995		27.508	-1.05969	-0.711198	0.0269436	1.67905		9.589	2.88735	3.07011
27.687	-0.426002	-0.400481	0.339834		27.687	-1.05969	-0.711198	0.0269436	1.67905		9.65	2.92735	3.05286
27.899	-0.425925	-0.40046	0.339646		27.899	-1.05969	-0.711198	0.0269435	1.67905		9.714	3.00735	3.04094
28.065	-0.425842	-0.400435	0.339494		28.065	-1.05969	-0.711198	0.0269435	1.67905		9.785	3.11735	3.02665
28.263	-0.425891	-0.400483	0.33928		28.263	-1.05969	-0.711198	0.0269435	1.67905		9.844	2.99735	3.01084
28.463	-0.426178	-0.400652	0.338952		28.463	-1.05969	-0.711198	0.0269434	1.67905		9.909	3.02735	2.98393
28.656	-0.426284	-0.400715	0.338689		28.656	-1.05969	-0.711198	0.0269434	1.67905		9.966	2.80735	2.95164
28.836	-0.426221	-0.400692	0.338536		28.836	-1.05969	-0.711198	0.0269434	1.67905		10.029	2.84735	2.92956
29.017	-0.426138	-0.400663	0.338375		29.017	-1.05969	-0.711198	0.0269435	1.67905		10.101	2.69735	2.91568
29.227	-0.426051	-0.400635	0.338208		29.227	-1.05969	-0.711198	0.0269435	1.67905		10.161	2.87735	2.906
29.429	-0.425961	-0.400605	0.338015		29.429	-1.05969	-0.711198	0.0269435	1.67905		10.22	2.86735	2.90059
29.612	-0.425887	-0.40057	0.337844		29.612	-1.05969	-0.711198	0.0269435	1.67905		10.281	2.96735	2.89757
29.835	-0.4258	-0.400526	0.337679		29.835	-1.05969	-0.711198	0.0269435	1.67905		10.345	2.85735	2.88556
30.015	-0.425702	-0.400478	0.337493		30.015	-1.05969	-0.711198	0.0269435	1.67905		10.407	2.85735	2.86881
30.213	-0.425639	-0.400439	0.337329		30.213	-1.05969	-0.711198	0.0269435	1.67905		10.464	2.61735	2.85678
30.408	-0.425562	-0.400405	0.337166		30.408	-1.05969	-0.711198	0.0269435	1.67905		10.525	2.62735	2.84522
30.603	-0.425483	-0.400355	0.336985		30.603	-1.05969	-0.711198	0.0269435	1.67905		10.59	2.72735	2.83932
30.848	-0.425375	-0.400349	0.336792		30.848	-1.05969	-0.711198	0.0269435	1.67905		10.661	2.76735	2.8378
31.041	-0.425325	-0.400365	0.336587		31.041	-1.05969	-0.711198	0.0269434	1.67905		10.722	2.81735	2.84175
31.221	-0.425416	-0.400405	0.336371		31.221	-1.05969	-0.711198	0.0269434	1.67905		10.783	2.86735	2.8363
31.416	-0.425399	-0.40037	0.336195		31.416	-1.05969	-0.711198	0.0269434	1.67905		10.845	2.99735	2.82584
31.585	-0.425496	-0.400406	0.335962		31.585	-1.05969	-0.711198	0.0269434	1.67905		10.905	2.82735	2.81326
31.794	-0.425591	-0.40045	0.335717		31.794	-1.05969	-0.711198	0.0269434	1.67905		10.966	2.84735	2.80871
31.962	-0.42552	-0.400418	0.33556		31.962	-1.05969	-0.711198	0.0269435	1.67905		11.026	2.88735	2.7986
32.127	-0.425458	-0.400377	0.335413		32.127	-1.05969	-0.711198	0.0269435	1.67905		11.087	2.72735	2.79893
32.325	-0.42539	-0.400349	0.335263		32.325	-1.05969	-0.711198	0.0269435	1.67905		11.161	2.82735	2.8028
32.479	-0.425301	-0.400321	0.335104		32.479	-1.05969	-0.711198	0.0269435	1.67905		11.218	2.92735	2.80079
32.675	-0.425207	-0.400305	0.334948		32.675	-1.05969	-0.711198	0.0269435	1.67905		11.279	2.95735	2.79448
32.876	-0.425112	-0.400268	0.334791		32.876	-1.05969	-0.711198	0.0269435	1.67905		11.343	2.84735	2.7884
33.042	-0.425021	-0.400233	0.334624		33.042	-1.05969	-0.711198	0.0269435	1.67905		11.4	2.68735	2.78256
33.238	-0.424942	-0.400204	0.334461		33.238	-1.05969	-0.711198	0.0269435	1.67905		11.462	2.63735	2.77429
33.449	-0.424845	-0.400164	0.334272		33.449	-1.05969	-0.711198	0.0269435	1.67905		11.884	2.84735	2.77069
33.645	-0.424854	-0.400176	0.334049		33.645	-1.05969	-0.711198	0.0269435	1.67905		12.043	2.61741	2.76887
33.858	-0.42502	-0.400291	0.33377		33.858	-1.05969	-0.711198	0.0269435	1.67905		12.23	2.7875	2.76394
34.024	-0.42496	-0.400314	0.333608		34.024	-1.05969	-0.711198	0.0269434	1.67905		12.292	2.8075	2.76368
34.205	-0.424985	-0.40035	0.33342		34.205	-1.05969	-0.711198	0.0269435	1.67905		12.353	2.7275	2.7656
34.418	-0.424928	-0.400316	0.333267		34.418	-1.05969	-0.711198	0.0269435	1.67905		12.43	2.58754	2.75975
34.614	-0.424862	-0.400246	0.33307		34.614	-1.05969	-0.711198	0.0269435	1.67905		12.508	2.64754	2.75965
34.798	-0.424807	-0.400198	0.332905		34.798	-1.05969	-0.711198	0.0269434	1.67905		12.585	2.71758	2.76467
34.974	-0.424768	-0.400186	0.332727		34.974	-1.05969	-0.711198	0.0269434	1.67905		12.656	2.66758	2.77599
35.157	-0.424895	-0.400262	0.332488		35.157	-1.05969	-0.711198	0.0269435	1.67905		12.722	2.55758	2.78235
35.337	-0.424891	-0.400272	0.332294		35.337	-1.05969	-0.711197	0.0269435	1.67905		12.793	2.66758	2.78601
35.519	-0.424935	-0.400306	0.332072		35.519	-1.05969	-0.711197	0.0269435	1.67905		12.878	2.6476	2.79167
35.716	-0.424854	-0.400272	0.331902		35.716	-1.05969	-0.711197	0.0269434	1.67905		12.947	2.6476	2.79664
35.896	-0.424782	-0.400234	0.331749		35.896	-1.05968	-0.711197	0.0269434	1.67905		13.02	2.84763	2.80152
36.11	-0.424665	-0.400215	0.331577		36.11	-1.05968	-0.711196	0.0269434	1.67906		13.083	2.65763	2.80401
36.29	-0.424551	-0.400221	0.33142		36.29	-1.05968	-0.711196	0.0269434	1.67906		13.162	2.96764	2.81626
36.466	-0.424571	-0.400277	0.331226		36.466	-1.05968	-0.711196	0.0269434	1.67905		13.232	3.07764	2.82497
36.648	-0.424551	-0.40032	0.331047		36.648	-1.05968	-0.711196	0.0269433	1.67906		13.31	3.06764	2.82928
36.841	-0.424716	-0.400439	0.330778		36.841	-1.05969	-0.711197	0.0269434	1.67905		13.382	2.85765	2.83476
37.023	-0.424624	-0.400405	0.330611		37.023	-1.05969	-0.711197	0.0269433	1.67905		13.457	2.92765	2.84587
37.206	-0.424538	-0.400372	0.330467		37.206	-1.05969	-0.711197	0.0269434	1.67905		13.519	2.83765	2.85649
37.388	-0.424448	-0.400338	0.330308		37.388	-1.05969	-0.711197	0.0269433	1.67905		13.579	2.98766	2.86964
37.582	-0.424374	-0.400309	0.330144		37.582	-1.05969	-0.711197	0.0269434	1.67905		13.642	2.99766	2.88148
37.78	-0.424303	-0.40028	0.329955		37.78	-1.05969	-0.711197	0.0269434	1.67905		13.718	2.78766	2.88306
37.944	-0.424225	-0.400259	0.329801		37.944	-1.05969	-0.711197	0.0269434	1.67905		13.792	2.98766	2.88785
38.139	-0.42414	-0.400228	0.32964		38.139	-1.05969	-0.711197	0.0269434	1.67905		13.869	2.95766	2.88922
38.306	-0.42413	-0.400235	0.329456		38.306	-1.05969	-0.711197	0.0269434	1.67905		13.945	2.81767	2.88767
38.487	-0.424446	-0.400407	0.329132		38.487	-1.05969	-0.711197	0.0269435	1.67905		14.022	2.73767	2.8875
38.683	-0.424444	-0.400409	0.32894		38.683	-1.05969	-0.711197	0.0269434	1.67905		14.095	2.85767	2.89222
38.848	-0.424465	-0.400423	0.328747		38.848	-1.05969	-0.711197	0.0269435	1.67905		14.172	2.94768	2.89886
39.043	-0.424609	-0.400487	0.328507		39.043	-1.05969	-0.711197	0.0269436	1.67905		14.244	3.01768	2.90465
39.224	-0.42455	-0.400458	0.328331		39.224	-1.05969	-0.711197	0.0269436	1.67905		14.308	2.91768	2.90424
39.402	-0.424482	-0.400443	0.328174		39.402	-1.05969	-0.711197	0.0269436	1.67905		14.381	2.76768	2.90411
39.63	-0.424383	-0.40044	0.327994		39.63	-1.05969	-0.711197	0.0269436	1.67905		14.46	2.78768	2.9097
39.827	-0.424282	-0.400433	0.327805		39.827	-1.05969	-0.711197	0.0269436	1.67905		14.543	2.86768	2.92297
40.011	-0.424198	-0.400421	0.327644		40.011	-1.05969	-0.711197	0.0269436	1.67905		14.608	2.83768	2.935
40.208	-0.424102	-0.400421	0.327472		40.208	-1.05969	-0.711197	0.0269436	1.67905		14.681	2.80768	2.95855
40.421	-0.424014	-0.40041	0.327288		40.421	-1.05969	-0.711197	0.0269436	1.67905		14.747	2.80769	2.9794
40.634	-0.424006	-0.40045	0.327065		40.634	-1.05969	-0.711197	0.0269436	1.67905		14.815	2.81769	2.99564
40.817	-0.424061	-0.400525	0.326851		40.817	-1.05969	-0.711197	0.0269436	1.67905		14.879	2.75768	3.0132
41.012	-0.423981	-0.400533	0.326689		41.012	-1.05969	-0.711197	0.0269436	1.67905		14.952	2.64768	3.03225
41.212	-0.424044	-0.400587	0.326442		41.212	-1.05969	-0.711197	0.0269436	1.67905		15.022	2.76768	3.04297
41.39	-0.42406	-0.40065	0.326241		41.39	-1.05969	-0.711197	0.0269436	1.67905		15.096	2.82768	3.05897
41.616	-0.424044	-0.400713	0.32601		41.616	-1.05969	-0.711197	0.0269436	1.67905		15.173	3.41768	3.06791
41.814	-0.423946	-0.400725	0.325846		41.814	-1.05969	-0.711197	0.0269436	1.67905		15.244	3.20768	3.06417
42.011	-0.423855	-0.400733	0.325672		42.011	-1.05969	-0.711197	0.0269436	1.67905		15.305	3.61769	3.06275
42.238	-0.423762	-0.400718	0.325472		42.238	-1.05969	-0.711197	0.0269436	1.67905		15.379	3.58769	3.06256
42.418	-0.423801	-0.400752	0.32526		42.418	-1.05969	-0.711197	0.0269436	1.67905		15.458	3.53769	3.06469
42.628	-0.423974	-0.400854	0.324985		42.628	-1.05969	-0.711197	0.0269436	1.67905		15.534	3.62769	3.0623
42.811	-0.424078	-0.400923	0.32473		42.811	-1.05969	-0.711197	0.0269436	1.67905		15.609	3.66769	3.05573
43.021	-0.423993	-0.400903	0.324552		43.021	-1.05969	-0.711197	0.0269434	1.67905		15.68	3.37769	3.04787
43.231	-0.423897	-0.400896	0.324388		43.231	-1.05969	-0.711197	0.0269435	1.67905		15.756	3.50769	3.03794
43.428	-0.423795	-0.400888	0.324193		43.428	-1.05969	-0.711197	0.0269435	1.67905		15.834	3.24769	3.03144
43.658	-0.423681	-0.400858	0.323993		43.658	-1.05969	-0.711197	0.0269435	1.67905		15.913	2.80769	3.00898
43.869	-0.423671	-0.400904	0.323777		43.869	-1.05969	-0.711197	0.0269435	1.67905		15.982	2.86769	2.98811
44.066	-0.423726	-0.400996	0.323559		44.066	-1.05969	-0.711197	0.0269435	1.67905		16.044	2.97769	2.9588
44.26	-0.423608	-0.401007	0.323387		44.26	-1.05969	-0.711197	0.0269434	1.67905		16.123	3.11768	2.93258
44.443	-0.423558	-0.401045	0.323212		44.443	-1.05969	-0.711197	0.0269434	1.67905		16.213	2.86768	2.90794
44.633	-0.423795	-0.401233	0.322912		44.633	-1.05969	-0.711197	0.0269435	1.67905		16.285	2.56768	2.88171
44.797	-0.423702	-0.401246	0.322763		44.797	-1.05969	-0.711197	0.0269436	1.67905		16.361	2.42768	2.86445
44.997	-0.42362	-0.401263	0.322618		44.997	-1.05969	-0.711197	0.0269436	1.67905		16.437	2.48768	2.84894
45.194	-0.423551	-0.40129	0.322434		45.194	-1.05969	-0.711197	0.0269436	1.67905		16.512	2.54768	2.83192
45.356	-0.423461	-0.401281	0.322268		45.356	-1.05968	-0.711196	0.0269435	1.67906		16.589	2.44768	2.81464
45.54	-0.423374	-0.401258	0.322126		45.54	-1.05969	-0.711196	0.0269435	1.67906		16.667	2.33768	2.80585
45.703	-0.423299	-0.401234	0.321969		45.703	-1.05969	-0.711197	0.0269436	1.67905		16.741	2.49768	2.79425
45.903	-0.423218	-0.401207	0.321814		45.903	-1.05968	-0.711195	0.0269436	1.67906		16.812	2.60768	2.7817
46.07	-0.423149	-0.401187	0.321654		46.07	-1.05968	-0.711195	0.0269436	1.67906		16.892	2.56768	2.76365
46.235	-0.42318	-0.401216	0.321463		46.235	-1.05968	-0.711195	0.0269435	1.67906		16.963	2.57768	2.75223
46.416	-0.423239	-0.401267	0.321242		46.416	-1.05968	-0.711194	0.0269435	1.67906		17.041	2.98768	2.75383
46.626	-0.423401	-0.401395	0.320973		46.626	-1.05968	-0.711194	0.0269436	1.67906		17.127	3.17768	2.7575
46.838	-0.423593	-0.401545	0.320659		46.838	-1.05968	-0.711195	0.0269435	1.67906		17.197	3.09768	2.7511
47.049	-0.423598	-0.401565	0.320426		47.049	-1.05968	-0.711195	0.0269435	1.67906		17.268	3.01768	2.73929
47.242	-0.423532	-0.401547	0.320264		47.242	-1.05968	-0.711196	0.0269435	1.67906		17.344	2.89768	2.7223
47.421	-0.423461	-0.401526	0.320088		47.421	-1.05968	-0.711196	0.0269435	1.67906		17.416	2.87768	2.71036
47.589	-0.423393	-0.401506	0.319936		47.589	-1.05968	-0.711196	0.0269435	1.67906		17.478	3.01768	2.7027
47.768	-0.423309	-0.401479	0.319764		47.768	-1.05968	-0.711196	0.0269435	1.67906		17.555	2.96768	2.69541
47.935	-0.423246	-0.401461	0.31961		47.935	-1.05969	-0.711196	0.0269436	1.67906		17.64	2.76768	2.68499
48.148	-0.423163	-0.401436	0.31943		48.148	-1.05969	-0.711196	0.0269436	1.67906		17.704	3.00768	2.65041
48.346	-0.423027	-0.401384	0.319263		48.346	-1.05969	-0.711196	0.0269436	1.67905		17.778	2.82768	2.60713
48.511	-0.422901	-0.401334	0.319134		48.511	-1.05969	-0.711196	0.0269436	1.67905		17.839	2.73768	2.56611
48.721	-0.422827	-0.401314	0.31895		48.721	-1.05969	-0.711196	0.0269437	1.67905		17.91	2.57768	2.53517
48.901	-0.422761	-0.401295	0.318789		48.901	-1.05969	-0.711196	0.0269436	1.67905		17.976	2.41768	2.50662
49.084	-0.422808	-0.401335	0.318573		49.084	-1.05969	-0.711196	0.0269436	1.67905		18.051	2.49768	2.48077
49.279	-0.42294	-0.40142	0.318305		49.279	-1.05969	-0.711196	0.0269436	1.67905		18.126	2.69768	2.44819
49.509	-0.42294	-0.401439	0.318065		49.509	-1.05969	-0.711196	0.0269435	1.67905		18.2	2.68768	2.41497
49.707	-0.422895	-0.401434	0.317869		49.707	-1.05969	-0.711196	0.0269435	1.67905		18.277	2.59768	2.38278
49.89	-0.422861	-0.401432	0.317686		49.89	-1.05969	-0.711196	0.0269435	1.67905		18.361	1.63768	2.36796
50.085	-0.422841	-0.401438	0.317497		50.085	-1.05969	-0.711197	0.0269434	1.67905		18.426	1.69768	2.35349
50.282	-0.422984	-0.40153	0.317215		50.282	-1.05969	-0.711196	0.0269435	1.67905		18.503	1.76769	2.34208
50.474	-0.422948	-0.401529	0.317024		50.474	-1.05969	-0.711196	0.0269435	1.67905		18.573	1.89769	2.32152
50.659	-0.422878	-0.401509	0.316855		50.659	-1.05969	-0.711197	0.0269434	1.67905		18.637	1.97769	2.30626
50.853	-0.42281	-0.40149	0.316694		50.853	-1.05968	-0.711195	0.0269434	1.67906		18.714	2.12769	2.29463
51.066	-0.422717	-0.401463	0.3165		51.066	-1.05968	-0.711194	0.0269434	1.67906		18.788	1.83769	2.28086
51.262	-0.422628	-0.401435	0.316322		51.262	-1.05968	-0.711194	0.0269435	1.67906		18.862	1.95769	2.26327
51.457	-0.42255	-0.401415	0.316122		51.457	-1.05968	-0.711195	0.0269435	1.67906		18.939	2.09769	2.23979
51.625	-0.422551	-0.40143	0.315941		51.625	-1.05968	-0.711195	0.0269436	1.67906		19.015	2.57769	2.21872
51.791	-0.422685	-0.401514	0.315706		51.791	-1.05968	-0.711195	0.0269435	1.67906		19.086	2.79769	2.21999
51.975	-0.422753	-0.401565	0.31549		51.975	-1.05968	-0.711196	0.0269435	1.67906		19.152	2.68769	2.22288
52.169	-0.422785	-0.401599	0.31527		52.169	-1.05968	-0.711196	0.0269435	1.67906		19.228	2.23769	2.23176
52.381	-0.422971	-0.40171	0.315006		52.381	-1.05969	-0.711196	0.0269435	1.67905		19.302	2.24769	2.24765
52.56	-0.422875	-0.401681	0.314813		52.56	-1.05969	-0.711198	0.0269436	1.67905		19.365	2.25769	2.26444
52.739	-0.422819	-0.401669	0.314646		52.739	-1.05969	-0.711198	0.0269437	1.67905		19.439	2.19768	2.26724
52.936	-0.422753	-0.401652	0.314476		52.936	-1.05969	-0.711197	0.0269436	1.67905		19.518	2.11768	2.27013
53.116	-0.422675	-0.40163	0.314302		53.116	-1.05969	-0.711197	0.0269436	1.67905		19.594	2.04769	2.29048
53.299	-0.422605	-0.401611	0.314133		53.299	-1.05969	-0.711199	0.0269435	1.67905		19.666	2.11769	2.31393
53.494	-0.422546	-0.401598	0.313959		53.494	-1.05969	-0.711197	0.0269435	1.67905		19.744	1.89769	2.32608
53.693	-0.422479	-0.401583	0.313772		53.693	-1.05968	-0.711195	0.0269434	1.67906		19.815	1.86769	2.33681
53.89	-0.422392	-0.401557	0.313601		53.89	-1.05968	-0.711196	0.0269435	1.67905		19.893	2.09769	2.35238
54.101	-0.422292	-0.401528	0.313393		54.101	-1.05969	-0.711199	0.0269434	1.67905		19.965	2.38769	2.37191
54.297	-0.422243	-0.40152	0.313224		54.297	-1.05969	-0.711199	0.0269434	1.67905		20.043	2.50769	2.38757
54.477	-0.422156	-0.401494	0.313053		54.477	-1.05969	-0.711198	0.0269434	1.67905		20.117	2.22769	2.4058
54.691	-0.422206	-0.401538	0.312818		54.691	-1.05969	-0.711196	0.0269434	1.67906		20.191	2.00769	2.42838
54.873	-0.422393	-0.401652	0.312536		54.873	-1.05969	-0.711199	0.0269434	1.67905		20.266	2.37769	2.44932
55.065	-0.422294	-0.401621	0.312362		55.065	-1.05969	-0.7112	0.0269434	1.67905		20.339	2.64768	2.47043
55.248	-0.422209	-0.401594	0.312207		55.248	-1.05969	-0.7112	0.0269435	1.67905		20.416	2.66768	2.48888
55.458	-0.422134	-0.401574	0.312041		55.458	-1.05969	-0.711202	0.0269435	1.67905		20.493	2.89768	2.51567
55.637	-0.422048	-0.40155	0.311852		55.637	-1.05969	-0.711202	0.0269433	1.67905		20.554	3.02768	2.5512
55.818	-0.422059	-0.401573	0.311651		55.818	-1.05969	-0.711202	0.0269434	1.67905		20.627	2.74768	2.58097
56.012	-0.422246	-0.401688	0.311368		56.012	-1.05969	-0.711202	0.0269433	1.67905		20.705	2.44768	2.60717
56.19	-0.422456	-0.401815	0.311086		56.19	-1.05969	-0.711202	0.0269434	1.67905		20.776	2.57768	2.63156
56.373	-0.422382	-0.401806	0.310928		56.373	-1.05969	-0.711202	0.0269434	1.67905		20.852	2.69768	2.66448
56.574	-0.422304	-0.401785	0.310754		56.574	-1.05969	-0.711202	0.0269434	1.67905		20.928	2.72768	2.70338
56.754	-0.422214	-0.401758	0.310584		56.754	-1.05969	-0.711203	0.0269433	1.67905		21.005	2.56768	2.73505
56.938	-0.422132	-0.401734	0.31042		56.938	-1.0597	-0.711205	0.0269434	1.67905		21.077	2.50768	2.76451
57.134	-0.422042	-0.401708	0.310251		57.134	-1.0597	-0.711204	0.0269434	1.67905		21.154	2.46768	2.78571
57.328	-0.42198	-0.401695	0.310078		57.328	-1.05969	-0.711202	0.0269434	1.67905		21.244	2.72768	2.80107
57.51	-0.421898	-0.401672	0.309906		57.51	-1.05969	-0.711202	0.0269434	1.67905		21.32	2.83768	2.80953
57.709	-0.421789	-0.401637	0.309735		57.709	-1.05969	-0.711202	0.0269433	1.67905		21.393	2.91768	2.8292
57.888	-0.421814	-0.401667	0.309536		57.888	-1.05969	-0.711202	0.0269434	1.67905		21.466	2.90768	2.86098
58.068	-0.422147	-0.401856	0.309203		58.068	-1.05969	-0.711204	0.0269434	1.67905		21.528	2.96768	2.88567
58.263	-0.422212	-0.401908	0.308979		58.263	-1.05969	-0.711204	0.0269434	1.67905		21.591	2.97768	2.90412
58.456	-0.422324	-0.401986	0.30871		58.456	-1.05969	-0.711202	0.0269435	1.67905		21.665	3.10768	2.92277
58.664	-0.422247	-0.401966	0.308544		58.664	-1.05969	-0.711202	0.0269435	1.67905		21.738	3.26768	2.93398
58.848	-0.422168	-0.401947	0.308352		58.848	-1.05969	-0.711202	0.0269435	1.67905		21.805	3.05768	2.9484
59.043	-0.422004	-0.401881	0.30823		59.043	-1.05969	-0.711202	0.0269435	1.67905		21.878	3.21768	2.96265
59.226	-0.421624	-0.401707	0.308187		59.226	-1.05969	-0.711203	0.0269435	1.67905		21.952	3.10768	2.97619
59.434	-0.421522	-0.401677	0.307997		59.434	-1.05969	-0.711203	0.0269436	1.67905		22.01	3.17768	2.99072
59.618	-0.421456	-0.401663	0.307817		59.618	-1.05969	-0.711203	0.0269435	1.67905		22.071	3.20769	2.99498
59.818	-0.42141	-0.401661	0.307621		59.818	-1.05969	-0.711203	0.0269435	1.67905		22.141	3.09769	3.00596
59.986	-0.421501	-0.401725	0.307395		59.986	-1.05969	-0.711203	0.0269435	1.67905		22.206	3.19769	3.01524
60.163	-0.421444	-0.401714	0.307238		60.163	-1.05969	-0.711203	0.0269436	1.67905		22.284	3.16769	3.02488
60.335	-0.421384	-0.401702	0.307073		60.335	-1.05969	-0.711203	0.0269435	1.67905		22.362	2.79769	3.02983
60.526	-0.421317	-0.401686	0.306912		60.526	-1.05969	-0.711203	0.0269435	1.67905		22.442	2.85768	3.02857
60.721	-0.421221	-0.401659	0.306727		60.721	-1.05969	-0.711203	0.0269436	1.67905		22.513	2.77768	3.03203
60.89	-0.421162	-0.401648	0.306562		60.89	-1.05969	-0.711203	0.0269436	1.67905		22.587	2.91768	3.03283
61.055	-0.421166	-0.401668	0.30638		61.055	-1.05969	-0.711203	0.0269437	1.67905		22.667	3.12769	3.03713
61.265	-0.421154	-0.401681	0.306187		61.265	-1.05969	-0.711203	0.0269437	1.67905		22.733	2.79769	3.04093
61.434	-0.421098	-0.401674	0.306004		61.434	-1.05969	-0.711203	0.0269437	1.67905		22.796	3.01769	3.04031
61.599	-0.421043	-0.401663	0.305846		61.599	-1.05969	-0.711203	0.0269437	1.67905		22.866	2.98769	3.04345
61.811	-0.420978	-0.40165	0.305674		61.811	-1.05969	-0.711203	0.0269437	1.67905		22.931	3.07769	3.03937
62.009	-0.420878	-0.401622	0.305483		62.009	-1.05969	-0.711203	0.0269436	1.67905		22.994	3.00769	3.04009
62.19	-0.4208	-0.401602	0.305325		62.19	-1.05969	-0.711203	0.0269435	1.67905		23.055	3.08769	3.04767
62.356	-0.420726	-0.401582	0.305175		62.356	-1.05969	-0.711203	0.0269435	1.67905		23.114	3.08769	3.0545
62.567	-0.420651	-0.401565	0.304999		62.567	-1.05969	-0.711203	0.0269436	1.67905		23.192	3.14769	3.06289
62.749	-0.420577	-0.401549	0.304813		62.749	-1.05969	-0.711203	0.0269436	1.67905		23.252	3.12769	3.06684
62.976	-0.420504	-0.401535	0.304611		62.976	-1.05969	-0.711203	0.0269435	1.67905		23.324	3.22769	3.06712
63.157	-0.420411	-0.401511	0.304425		63.157	-1.05969	-0.711203	0.0269435	1.67905		23.383	3.08769	3.07161
63.355	-0.420346	-0.401498	0.304254		63.355	-1.05969	-0.711203	0.0269436	1.67905		23.444	3.14769	3.07207
63.519	-0.420446	-0.401569	0.304024		63.519	-1.05969	-0.711203	0.0269436	1.67905		23.504	3.04769	3.07391
63.715	-0.420622	-0.401679	0.303754		63.715	-1.05969	-0.711203	0.0269436	1.67905		23.57	3.12769	3.07224
63.882	-0.420576	-0.401674	0.303592		63.882	-1.05969	-0.711203	0.0269435	1.67905		23.643	3.08769	3.07304
64.09	-0.420503	-0.401658	0.303415		64.09	-1.05969	-0.711203	0.0269436	1.67905		23.703	3.10769	3.07096
64.26	-0.420426	-0.401641	0.303239		64.26	-1.05969	-0.711203	0.0269437	1.67905		23.762	3.10769	3.06569
64.442	-0.420362	-0.401628	0.303076		64.442	-1.05969	-0.711203	0.0269436	1.67905		23.826	3.10769	3.06094
64.623	-0.420295	-0.401613	0.302914		64.623	-1.05969	-0.711203	0.0269436	1.67905		23.902	3.18769	3.05812
64.849	-0.420206	-0.40159	0.302735		64.849	-1.05969	-0.711203	0.0269437	1.67905		23.971	3.10769	3.05095
65.03	-0.420109	-0.401565	0.302542		65.03	-1.05969	-0.711203	0.0269436	1.67905		24.033	3.10769	3.04249
65.227	-0.420023	-0.401543	0.302371		65.227	-1.05969	-0.711203	0.0269435	1.67905		24.094	3.03769	3.03206
65.452	-0.419922	-0.401517	0.302171		65.452	-1.05969	-0.711203	0.0269436	1.67905		24.157	3.04769	3.02536
65.606	-0.419846	-0.401498	0.302021		65.606	-1.05969	-0.711203	0.0269435	1.67905		24.23	3.03769	3.01873
65.787	-0.419793	-0.40149	0.301862		65.787	-1.05969	-0.711203	0.0269436	1.67905		24.351	3.03769	3.01682
65.981	-0.419727	-0.401477	0.301691		65.981	-1.05969	-0.711203	0.0269436	1.67905		24.439	2.96769	3.01462
66.206	-0.419648	-0.401463	0.301482		66.206	-1.05969	-0.711203	0.0269435	1.67905		24.513	2.89769	3.00543
66.388	-0.419624	-0.401473	0.301285		66.388	-1.05969	-0.711203	0.0269435	1.67905		24.574	3.05769	2.99415
66.586	-0.419902	-0.401638	0.300957		66.586	-1.05969	-0.711203	0.0269435	1.67905		24.633	3.01769	2.97913
66.788	-0.419828	-0.401621	0.300797		66.788	-1.05969	-0.711203	0.0269435	1.67905		24.716	2.91769	2.96778
66.986	-0.419741	-0.401601	0.300609		66.986	-1.05969	-0.711203	0.0269435	1.67905		24.787	2.85769	2.96075
67.166	-0.419657	-0.401581	0.300428		67.166	-1.05969	-0.711203	0.0269436	1.67905		24.855	2.88769	2.95588
67.347	-0.419582	-0.401564	0.300269		67.347	-1.05969	-0.711203	0.0269436	1.67905		24.926	2.93769	2.955
67.543	-0.419507	-0.401547	0.300101		67.543	-1.05969	-0.711203	0.0269437	1.67905		24.986	3.09769	2.95126
67.738	-0.419415	-0.401524	0.299915		67.738	-1.05969	-0.711203	0.0269436	1.67905		25.045	3.04769	2.94563
67.936	-0.419246	-0.401462	0.299769		67.936	-1.05969	-0.711203	0.0269437	1.67905		25.125	2.87769	2.94002
68.103	-0.418908	-0.40131	0.299717		68.103	-1.05969	-0.711203	0.0269437	1.67905		25.2	2.71769	2.93747
68.316	-0.418437	-0.401093	0.299702		68.316	-1.05969	-0.711203	0.0269437	1.67905		25.27	2.73769	2.93348
68.511	-0.418356	-0.401076	0.299512		68.511	-1.05969	-0.711203	0.0269436	1.67905		25.333	2.71769	2.93186
68.724	-0.418272	-0.401058	0.299322		68.724	-1.05969	-0.711203	0.0269436	1.67905		25.408	2.88769	2.93319
68.915	-0.418196	-0.401041	0.299155		68.915	-1.05969	-0.711203	0.0269435	1.67905		25.492	2.86769	2.93349
69.129	-0.418175	-0.401055	0.298941		69.129	-1.05969	-0.711203	0.0269436	1.67905		25.563	3.08769	2.93113
69.327	-0.418472	-0.401234	0.298579		69.327	-1.05969	-0.711203	0.0269436	1.67905		25.633	3.00769	2.92566
69.492	-0.418721	-0.401381	0.298297		69.492	-1.05969	-0.711203	0.0269437	1.67905		25.703	2.93769	2.91669
69.706	-0.418653	-0.401368	0.298127		69.706	-1.05969	-0.711203	0.0269437	1.67905		25.771	2.87769	2.91055
69.885	-0.418569	-0.401349	0.297954		69.885	-1.05969	-0.711203	0.0269436	1.67905		25.844	2.92769	2.90855
70.095	-0.418371	-0.401273	0.29782		70.095	-1.05969	-0.711203	0.0269436	1.67905		25.905	3.00769	2.91547
70.278	-0.41813	-0.401175	0.297694		70.278	-1.05969	-0.711203	0.0269436	1.67905		25.967	3.07769	2.92239
70.491	-0.418042	-0.401154	0.297515		70.491	-1.05969	-0.711203	0.0269436	1.67905		26.049	3.02769	2.92594
70.705	-0.41796	-0.401137	0.297334		70.705	-1.05969	-0.711203	0.0269436	1.67905		26.141	2.90769	2.91963
70.901	-0.417871	-0.401116	0.297155		70.901	-1.05969	-0.711203	0.0269436	1.67905		26.205	2.87769	2.91413
71.111	-0.417783	-0.401097	0.296967		71.111	-1.05969	-0.711203	0.0269435	1.67905		26.279	2.84769	2.90554
71.291	-0.417704	-0.401081	0.296793		71.291	-1.05969	-0.711203	0.0269435	1.67905		26.341	2.82769	2.9057
71.502	-0.41742	-0.400963	0.296677		71.502	-1.05969	-0.711203	0.0269435	1.67905		26.404	2.88769	2.90866
71.699	-0.417337	-0.400944	0.296504		71.699	-1.05969	-0.711203	0.0269435	1.67905		26.464	2.82769	2.9105
71.868	-0.417273	-0.400932	0.29635		71.868	-1.05969	-0.711203	0.0269436	1.67905		26.537	2.98769	2.90787
72.049	-0.417192	-0.400915	0.296177		72.049	-1.05969	-0.711203	0.0269436	1.67905		26.606	3.03769	2.90133
72.243	-0.41711	-0.400895	0.296013		72.243	-1.05969	-0.711203	0.0269435	1.67905		26.671	2.92769	2.89465
72.424	-0.417008	-0.400868	0.295849		72.424	-1.05969	-0.711203	0.0269435	1.67905		26.755	2.76769	2.88623
72.652	-0.416926	-0.400849	0.295685		72.652	-1.05969	-0.711203	0.0269435	1.67905		26.826	2.78769	2.87935
72.835	-0.416857	-0.400841	0.295482		72.835	-1.05969	-0.711203	0.0269435	1.67905		26.888	2.90769	2.8769
73.012	-0.416784	-0.400826	0.295315		73.012	-1.05969	-0.711203	0.0269435	1.67905		26.962	3.08769	2.87675
73.2	-0.416692	-0.400804	0.295146		73.2	-1.05969	-0.711203	0.0269435	1.67905		27.041	3.01769	2.8751
73.409	-0.416428	-0.400694	0.29504		73.409	-1.05969	-0.711203	0.0269434	1.67905		27.112	2.90769	2.87168
73.608	-0.416079	-0.400543	0.294959		73.608	-1.05969	-0.711203	0.0269434	1.67905		27.174	2.80769	2.86799
73.847	-0.415977	-0.40052	0.294752		73.847	-1.05969	-0.711203	0.0269435	1.67905		27.296	2.77769	2.85973
74.044	-0.415882	-0.400496	0.294585		74.044	-1.05969	-0.711203	0.0269435	1.67905		27.356	2.85769	2.84823
74.222	-0.415619	-0.400385	0.294496		74.222	-1.05969	-0.711203	0.0269435	1.67905		27.416	2.79769	2.84313
74.408	-0.415177	-0.400182	0.294487		74.408	-1.05969	-0.711203	0.0269434	1.67905		27.473	2.76769	2.84112
74.587	-0.415114	-0.400173	0.294316		74.587	-1.05969	-0.711203	0.0269434	1.67905		27.535	2.87769	2.84129
74.767	-0.415025	-0.40015	0.294173		74.767	-1.05969	-0.711203	0.0269434	1.67905		27.595	2.95769	2.83722
74.992	-0.415001	-0.400164	0.29396		74.992	-1.05969	-0.711203	0.0269434	1.67905		27.656	2.83769	2.83055
75.161	-0.415038	-0.40021	0.293722		75.161	-1.05969	-0.711203	0.0269434	1.67905		27.714	2.81769	2.82534
75.353	-0.414949	-0.400188	0.293561		75.353	-1.05969	-0.711203	0.0269433	1.67905		27.775	2.72769	2.8249
75.523	-0.414868	-0.400169	0.293414		75.523	-1.05969	-0.711203	0.0269433	1.67905		27.886	2.70769	2.82908
75.706	-0.414771	-0.400143	0.293257		75.706	-1.05969	-0.711203	0.0269435	1.67905		27.959	2.59769	2.83991
75.888	-0.414699	-0.40013	0.293089		75.888	-1.05969	-0.711203	0.0269435	1.67905		28.034	2.71769	2.84593
76.082	-0.414656	-0.400133	0.292901		76.082	-1.05969	-0.711203	0.0269436	1.67905		28.1	2.61769	2.84992
76.279	-0.41449	-0.400075	0.292754		76.279	-1.05969	-0.711203	0.0269438	1.67905		28.169	2.71769	2.85023
76.476	-0.414099	-0.3999	0.292708		76.476	-1.05969	-0.711203	0.0269438	1.67905		28.234	2.73769	2.84961
76.674	-0.413984	-0.399868	0.292541		76.674	-1.05969	-0.711203	0.0269438	1.67905		28.296	2.80769	2.84795
76.868	-0.413694	-0.399745	0.292453		76.868	-1.05969	-0.711203	0.0269439	1.67905		28.371	2.86769	2.85598
77.049	-0.413548	-0.399695	0.292316		77.049	-1.05969	-0.711203	0.0269439	1.67905		28.476	2.95769	2.85719
77.233	-0.413474	-0.399682	0.292149		77.233	-1.05969	-0.711203	0.0269439	1.67905		28.534	2.95769	2.85688
77.428	-0.413392	-0.399665	0.291977		77.428	-1.05969	-0.711203	0.0269437	1.67905		28.602	3.17769	2.85749
77.609	-0.413321	-0.399653	0.291809		77.609	-1.05969	-0.711203	0.0269436	1.67905		28.672	3.07769	2.86422
77.775	-0.413229	-0.399641	0.29166		77.775	-1.05969	-0.711203	0.0269436	1.67905		28.732	2.97769	2.87106
77.959	-0.413137	-0.399629	0.291511		77.959	-1.05969	-0.711203	0.0269435	1.67905		28.796	2.86769	2.87584
78.139	-0.413057	-0.399612	0.291355		78.139	-1.05969	-0.711203	0.0269436	1.67905		28.866	2.87769	2.88106
78.32	-0.412973	-0.399593	0.291192		78.32	-1.05969	-0.711203	0.0269436	1.67905		28.942	2.94769	2.88285
78.544	-0.412895	-0.399579	0.291019		78.544	-1.05969	-0.711203	0.0269436	1.67905		29.034	3.10769	2.88071
78.742	-0.412803	-0.399565	0.290799		78.742	-1.05969	-0.711203	0.0269435	1.67905		29.131	2.86769	2.87646
78.927	-0.41272	-0.399547	0.290636		78.927	-1.05969	-0.711203	0.0269435	1.67905		29.196	2.78769	2.87594
79.124	-0.412524	-0.399472	0.290519		79.124	-1.05969	-0.711203	0.0269435	1.67905		29.263	2.78769	2.87611
79.303	-0.412258	-0.399361	0.290431		79.303	-1.05969	-0.711203	0.0269435	1.67905		29.334	2.80769	2.87082
79.486	-0.412174	-0.399343	0.290268		79.486	-1.05969	-0.711203	0.0269436	1.67905		29.395	2.93769	2.86663
79.667	-0.412092	-0.399325	0.290113		79.667	-1.05969	-0.711203	0.0269435	1.67905		29.456	2.82769	2.86394
79.881	-0.411723	-0.399162	0.290066		79.881	-1.05969	-0.711203	0.0269436	1.67905		29.519	2.96769	2.85815
80.062	-0.41162	-0.39914	0.289869		80.062	-1.05969	-0.711203	0.0269436	1.67905		29.657	2.85769	2.85037
80.243	-0.411542	-0.399123	0.289721		80.243	-1.05969	-0.711203	0.0269436	1.67905		29.714	2.75769	2.84279
80.409	-0.411465	-0.399107	0.289573		80.409	-1.05969	-0.711203	0.0269436	1.67905		29.779	2.70769	2.83305
80.574	-0.411376	-0.399085	0.289421		80.574	-1.05969	-0.711203	0.0269436	1.67905		29.867	2.86769	2.82726
80.755	-0.411289	-0.399064	0.289277		80.755	-1.05969	-0.711203	0.0269436	1.67905		29.939	2.96769	2.82752
80.947	-0.411206	-0.399047	0.289114		80.947	-1.05969	-0.711203	0.0269436	1.67905		30.001	2.96769	2.8265
81.149	-0.411128	-0.399036	0.288924		81.149	-1.05969	-0.711203	0.0269436	1.67905		30.061	2.90769	2.82195
81.333	-0.411057	-0.399025	0.288756		81.333	-1.05969	-0.711203	0.0269436	1.67905		30.121	2.85769	2.81042
81.531	-0.410853	-0.398946	0.288642		81.531	-1.05969	-0.711203	0.0269436	1.67905		30.184	2.70769	2.8025
81.725	-0.410414	-0.398751	0.288598		81.725	-1.05969	-0.711203	0.0269436	1.67905		30.256	2.68769	2.79406
81.906	-0.410087	-0.39861	0.288535		81.906	-1.05969	-0.711203	0.0269435	1.67905		30.333	2.76769	2.79335
82.084	-0.410002	-0.398592	0.288373		82.084	-1.05969	-0.711203	0.0269435	1.67905		30.4	2.77769	2.79827
82.267	-0.40992	-0.398575	0.288218		82.267	-1.05969	-0.711203	0.0269434	1.67905		30.466	2.74769	2.79955
82.448	-0.409648	-0.398461	0.288133		82.448	-1.05969	-0.711203	0.0269435	1.67905		30.529	2.84769	2.79056
82.643	-0.409174	-0.398246	0.28812		82.643	-1.05969	-0.711203	0.0269436	1.67905		30.617	2.84769	2.77666
82.84	-0.409053	-0.398212	0.287956		82.84	-1.05969	-0.711203	0.0269436	1.67905		30.682	2.68769	2.76963
83.021	-0.408879	-0.398151	0.287821		83.021	-1.05969	-0.711203	0.0269436	1.67905		30.756	2.55769	2.76816
83.202	-0.40848	-0.397971	0.287804		83.202	-1.05969	-0.711203	0.0269436	1.67905		30.834	2.55769	2.77055
83.369	-0.40854	-0.398026	0.287592		83.369	-1.05969	-0.711203	0.0269435	1.67905		30.904	2.73769	2.7809
83.546	-0.408784	-0.398174	0.287313		83.546	-1.05969	-0.711203	0.0269435	1.67905		30.967	2.84769	2.7886
83.729	-0.408713	-0.398164	0.287145		83.729	-1.05969	-0.711203	0.0269436	1.67905		31.04	2.85769	2.78909
83.945	-0.408415	-0.398038	0.287069		83.945	-1.05969	-0.711203	0.0269435	1.67905		31.102	2.68769	2.7898
84.124	-0.408001	-0.397856	0.287015		84.124	-1.05969	-0.711203	0.0269435	1.67905		31.176	2.54769	2.78944
84.304	-0.407922	-0.397842	0.28685		84.304	-1.05969	-0.711203	0.0269436	1.67905		31.253	2.52769	2.79504
84.513	-0.407729	-0.397771	0.286723		84.513	-1.05969	-0.711203	0.0269436	1.67905		31.326	2.73769	2.80258
84.681	-0.40708	-0.397467	0.286781		84.681	-1.05969	-0.711203	0.0269436	1.67905		31.387	2.82769	2.81353
84.848	-0.406988	-0.397444	0.286639		84.848	-1.05969	-0.711203	0.0269435	1.67905		31.446	2.84769	2.82231
85.029	-0.406819	-0.397382	0.286528		85.029	-1.05969	-0.711203	0.0269435	1.67905		31.51	3.02769	2.82881
85.208	-0.406514	-0.397253	0.286456		85.208	-1.05969	-0.711203	0.0269435	1.67905		31.579	2.97769	2.83558
85.406	-0.406411	-0.397227	0.286301		85.406	-1.05969	-0.711203	0.0269435	1.67905		31.643	2.80769	2.84005
85.589	-0.406291	-0.397194	0.286136		85.589	-1.05969	-0.711203	0.0269435	1.67905		31.708	2.77769	2.8453
85.787	-0.406185	-0.397165	0.285991		85.787	-1.05969	-0.711203	0.0269435	1.67905		31.779	2.72769	2.84975
85.965	-0.405894	-0.397046	0.285896		85.965	-1.05969	-0.711203	0.0269436	1.67905		31.84	3.01769	2.86076
86.178	-0.405236	-0.396738	0.285959		86.178	-1.05969	-0.711203	0.0269436	1.67905		31.934	3.15769	2.87312
86.359	-0.405142	-0.396722	0.285784		86.359	-1.05969	-0.711203	0.0269435	1.67905		32.007	3.02769	2.87918
86.587	-0.405056	-0.396724	0.285617		86.587	-1.05969	-0.711203	0.0269435	1.67905		32.109	2.84769	2.88027
86.782	-0.404919	-0.396746	0.285429		86.782	-1.05969	-0.711203	0.0269436	1.67905		32.176	2.79769	2.87894
86.964	-0.40478	-0.396744	0.285301		86.964	-1.05969	-0.711203	0.0269436	1.67905		32.249	2.98769	2.87371
87.147	-0.404222	-0.396501	0.285334		87.147	-1.05969	-0.711203	0.0269435	1.67905		32.311	2.97769	2.87225
87.327	-0.403724	-0.396286	0.285342		87.327	-1.05969	-0.711203	0.0269435	1.67905		32.372	3.02769	2.87564
87.526	-0.403103	-0.395998	0.285399		87.526	-1.05969	-0.711203	0.0269435	1.67905		32.453	2.84769	2.88074
87.721	-0.402498	-0.395735	0.285425		87.721	-1.05969	-0.711203	0.0269435	1.67905		32.522	2.95769	2.88319
88.157	-0.402294	-0.395784	0.285082		88.157	-1.05865	-0.710459	0.0269435	1.67954		32.585	2.91769	2.87621
88.477	-0.402131	-0.39576	0.28481		88.477	-1.05046	-0.70465	0.0269434	1.68332		32.641	2.85769	2.8656
88.747	-0.401988	-0.39573	0.28457		88.747	-1.04279	-0.699202	0.0269434	1.68684		32.706	2.80769	2.85732
89.06	-0.401861	-0.395702	0.284358		89.06	-1.03764	-0.695551	0.0269435	1.68918		32.766	2.78769	2.85471
89.372	-0.401659	-0.395658	0.284032		89.372	-1.03305	-0.692293	0.0269436	1.69126		32.859	2.88769	2.85869
89.624	-0.401527	-0.395627	0.283839		89.624	-1.03125	-0.691014	0.0269435	1.69207		32.923	2.92769	2.85837
89.866	-0.401216	-0.395506	0.283695		89.866	-1.03081	-0.690699	0.0269436	1.69227		32.994	2.80769	2.85475
90.149	-0.400351	-0.395098	0.283744		90.149	-1.03156	-0.691234	0.0269435	1.69194		33.057	2.81769	2.84648
90.35	-0.400103	-0.395005	0.283643		90.35	-1.02921	-0.689562	0.0269435	1.693		33.116	2.79769	2.84391
90.513	-0.399336	-0.394597	0.283769		90.513	-1.02411	-0.68594	0.0269435	1.69529		33.208	2.75769	2.84369
90.7	-0.39829	-0.394028	0.284013		90.7	-1.01929	-0.682519	0.0269436	1.69744		33.269	2.71769	2.84838
90.862	-0.397704	-0.393731	0.284071		90.862	-1.01587	-0.680092	0.0269436	1.69896		33.342	2.68769	2.8545
91.062	-0.397631	-0.393732	0.283924		91.062	-1.01312	-0.678142	0.0269435	1.70018		33.425	2.73769	2.85034
91.242	-0.397598	-0.393753	0.283727		91.242	-1.01005	-0.675962	0.0269436	1.70153		33.5	2.88769	2.84189
91.431	-0.397515	-0.393758	0.283575		91.431	-1.00748	-0.674141	0.0269436	1.70266		33.561	2.97769	2.83719
91.616	-0.397228	-0.393651	0.283483		91.616	-1.00547	-0.67271	0.0269435	1.70354		33.693	2.83769	2.83508
91.829	-0.396848	-0.3935	0.283432		91.829	-1.00423	-0.671829	0.0269434	1.70409		33.767	2.73769	2.83427
92.006	-0.396729	-0.393527	0.283287		92.006	-1.00381	-0.671535	0.0269435	1.70427		33.848	2.83769	2.83433
92.182	-0.396628	-0.393566	0.28316		92.182	-1.00406	-0.671713	0.0269435	1.70416		33.922	3.04769	2.83278
92.357	-0.396521	-0.393583	0.283024		92.357	-1.00454	-0.672061	0.0269435	1.70394		33.993	3.08769	2.82915
92.54	-0.396253	-0.393516	0.282948		92.54	-1.00474	-0.672203	0.0269434	1.70385		34.055	3.06769	2.82491
92.72	-0.395807	-0.393351	0.282949		92.72	-1.00465	-0.672143	0.0269435	1.70388		34.115	2.76769	2.82362
92.888	-0.395569	-0.393282	0.282865		92.888	-1.00448	-0.672021	0.0269435	1.70396		34.195	2.61769	2.82557
93.082	-0.395622	-0.393375	0.28265		93.082	-1.00454	-0.672063	0.0269435	1.70393		34.268	2.82769	2.82749
93.266	-0.395688	-0.39347	0.282429		93.266	-1.00459	-0.6721	0.0269435	1.70391		34.327	2.83769	2.82325
93.445	-0.39552	-0.393439	0.282317		93.445	-1.00454	-0.672065	0.0269435	1.70393		34.392	2.76769	2.81893
93.612	-0.395125	-0.393281	0.28231		93.612	-1.0045	-0.672034	0.0269435	1.70395		34.462	2.86769	2.81638
93.778	-0.394386	-0.392892	0.282444		93.778	-1.00454	-0.672068	0.0269434	1.70393		34.529	2.83769	2.81735
93.957	-0.393208	-0.392219	0.282748		93.957	-1.00452	-0.672049	0.0269435	1.70394		34.608	2.68769	2.81528
94.159	-0.392584	-0.39185	0.282818		94.159	-1.00447	-0.672017	0.0269435	1.70396		34.677	2.54769	2.81244
94.324	-0.392489	-0.391826	0.282676		94.324	-1.00454	-0.672065	0.0269434	1.70393		34.783	2.64769	2.8089
94.515	-0.39267	-0.391991	0.282408		94.515	-1.00453	-0.672055	0.0269435	1.70394		34.857	2.86769	2.81002
94.702	-0.392529	-0.391963	0.282266		94.702	-1.00453	-0.672061	0.0269435	1.70393		34.933	2.96769	2.81239
94.886	-0.391887	-0.39162	0.282346		94.886	-1.00452	-0.672048	0.0269436	1.70394		34.995	2.83769	2.8096
95.051	-0.39181	-0.391615	0.282196		95.051	-1.00453	-0.67206	0.0269435	1.70393		35.064	2.68769	2.80989
95.247	-0.391727	-0.391646	0.282047		95.247	-1.00453	-0.672058	0.0269435	1.70393		35.132	2.67769	2.81063
95.444	-0.391606	-0.391674	0.281899		95.444	-1.00452	-0.672048	0.0269435	1.70394		35.22	2.83769	2.80739
95.621	-0.391411	-0.391637	0.281833		95.621	-1.00452	-0.672054	0.0269436	1.70394		35.295	2.90768	2.80368
95.803	-0.390927	-0.391413	0.28192		95.803	-1.00454	-0.672067	0.0269436	1.70393		35.372	2.92768	2.80438
95.985	-0.391054	-0.391533	0.281779		95.985	-1.00453	-0.672061	0.0269436	1.70393		35.445	2.95768	2.80769
96.182	-0.391235	-0.391702	0.281698		96.182	-1.00451	-0.672058	0.0269344	1.70394		35.523	2.89768	2.80514
96.378	-0.391171	-0.391881	0.28197		96.378	-1.00432	-0.672209	0.0266964	1.70409		35.6	2.79768	2.80073
96.541	-0.391286	-0.3926	0.282858		96.541	-1.00305	-0.673253	0.0250859	1.70506		35.675	2.76768	2.79609
96.752	-0.391413	-0.393354	0.283781		96.752	-0.999601	-0.676078	0.0207273	1.7077		35.743	2.87768	2.79238
96.95	-0.391725	-0.394163	0.28455		96.95	-0.994196	-0.680498	0.0139068	1.7118		35.803	2.87768	2.79591
97.129	-0.39226	-0.39513	0.285266		97.129	-0.988083	-0.685465	0.00622653	1.71642		35.88	2.86768	2.8004
97.343	-0.392551	-0.39598	0.286124		97.343	-0.981697	-0.690634	-0.00177339	1.72121		35.942	2.78768	2.80217
97.511	-0.393031	-0.396912	0.286861		97.511	-0.975549	-0.695594	-0.00945371	1.7258		36.017	2.68768	2.80103
97.689	-0.393394	-0.397694	0.287529		97.689	-0.970156	-0.699933	-0.0161744	1.7298		36.09	2.59768	2.80145
97.856	-0.394095	-0.398672	0.288053		97.856	-0.96475	-0.704268	-0.0228948	1.73378		36.154	2.56768	2.7971
98.04	-0.394573	-0.399574	0.288751		98.04	-0.958814	-0.709013	-0.0302551	1.73814		36.228	2.68768	2.79428
98.24	-0.394983	-0.400434	0.289475		98.24	-0.952861	-0.713755	-0.0376153	1.74248		36.31	2.74768	2.79783
98.435	-0.39532	-0.401333	0.29035		98.435	-0.946114	-0.719112	-0.0459354	1.74737		36.377	2.67768	2.80314
98.599	-0.395551	-0.402036	0.291073		98.599	-0.940648	-0.723434	-0.0526551	1.7513		36.452	2.78768	2.80214
98.778	-0.395977	-0.402878	0.291752		98.778	-0.934909	-0.727961	-0.0596952	1.75541		36.511	2.82768	2.79747
98.963	-0.396487	-0.403796	0.292434		98.963	-0.928894	-0.73269	-0.0670552	1.7597		36.573	2.85768	2.79168
99.173	-0.397404	-0.404956	0.292947		99.173	-0.922863	-0.737416	-0.0744152	1.76396		36.634	2.85768	2.78725
99.342	-0.398254	-0.406101	0.293526		99.342	-0.916553	-0.742345	-0.0820952	1.7684		36.692	2.97768	2.78751
99.534	-0.399002	-0.407156	0.294105		99.534	-0.910489	-0.747064	-0.0894551	1.77264		36.753	2.87768	2.79108
99.765	-0.39978	-0.408364	0.294865		99.765	-0.903087	-0.752805	-0.098415	1.77778		36.811	2.89768	2.798
99.977	-0.400453	-0.409482	0.295631		99.977	-0.895927	-0.758337	-0.107055	1.78272		36.87	2.97768	2.79701
100.176	-0.400857	-0.410389	0.296433		100.176	-0.889279	-0.763455	-0.115055	1.78727		36.947	2.94768	2.79432
100.352	-0.401232	-0.411248	0.297204		100.352	-0.882879	-0.768365	-0.122735	1.79163		37.025	2.88768	2.78944
100.519	-0.401644	-0.412051	0.297846		100.519	-0.877265	-0.772658	-0.129455	1.79542		37.082	2.75768	2.78344
100.714	-0.401824	-0.412771	0.298663		100.714	-0.871101	-0.777356	-0.136815	1.79957		37.149	2.72768	2.78531
100.927	-0.402029	-0.413587	0.299588		100.927	-0.864115	-0.782664	-0.145135	1.80424		37.241	2.68768	2.78913
101.109	-0.402199	-0.414357	0.300491		101.109	-0.857379	-0.787763	-0.153135	1.80871		37.315	2.69768	2.78843
101.307	-0.402355	-0.415069	0.301327		101.307	-0.851165	-0.792451	-0.160495	1.8128		37.385	2.72768	2.77476
101.489	-0.402511	-0.415807	0.302202		101.489	-0.844664	-0.797339	-0.168175	1.81706		37.445	2.87768	2.76351
101.666	-0.402644	-0.416478	0.303008		101.666	-0.838691	-0.801816	-0.175215	1.82095		37.506	2.79768	2.75289
101.848	-0.402757	-0.417165	0.303865		101.848	-0.83243	-0.806493	-0.182575	1.82501		37.569	2.73768	2.74527
102.029	-0.402862	-0.417847	0.304723		102.029	-0.826154	-0.811167	-0.189935	1.82904		37.643	2.56768	2.74575
102.222	-0.402979	-0.418566	0.305621		102.222	-0.819589	-0.816041	-0.197615	1.83324		37.752	2.59768	2.75176
102.406	-0.403073	-0.419217	0.306448		102.406	-0.813556	-0.820504	-0.204655	1.83708		37.821	2.84768	2.75755
102.602	-0.40314	-0.419819	0.307241		102.602	-0.806682	-0.825573	-0.212655	1.84141		37.89	2.86768	2.75822
102.816	-0.403125	-0.41984	0.307291		102.816	-0.799791	-0.830637	-0.220655	1.84574		37.955	2.69768	2.76064
102.996	-0.403168	-0.419865	0.307271		102.996	-0.793158	-0.835495	-0.228334	1.84987		38.017	2.41768	2.76558
103.177	-0.403575	-0.420104	0.307099		103.177	-0.786785	-0.840146	-0.235694	1.85381		38.095	2.42768	2.77127
103.36	-0.403577	-0.420126	0.307129		103.36	-0.780397	-0.844794	-0.243054	1.85774		38.17	2.43768	2.77816
103.527	-0.403644	-0.420178	0.307118		103.527	-0.774272	-0.849236	-0.250094	1.86148		38.231	2.62768	2.78821
103.768	-0.40382	-0.420287	0.307052		103.768	-0.766177	-0.855087	-0.259374	1.8664		38.306	2.84768	2.79534
103.948	-0.403819	-0.420269	0.307028		103.948	-0.760019	-0.859521	-0.266414	1.87011		38.366	2.99768	2.80539
104.127	-0.403829	-0.420277	0.307026		104.127	-0.753285	-0.864355	-0.274094	1.87414		38.433	2.93768	2.81493
104.324	-0.403828	-0.420284	0.307038		104.324	-0.746816	-0.868983	-0.281454	1.87799		38.502	2.76768	2.81976
104.492	-0.40383	-0.42029	0.307043		104.492	-0.740896	-0.873205	-0.288174	1.88149		38.578	2.73768	2.82326
104.658	-0.403826	-0.42028	0.307035		104.658	-0.734963	-0.877424	-0.294894	1.88497		38.654	2.80768	2.82967
104.851	-0.403812	-0.420246	0.307003		104.851	-0.727884	-0.882442	-0.302894	1.88911		38.725	2.91768	2.84109
105.052	-0.403807	-0.420234	0.306993		105.052	-0.721354	-0.887055	-0.310254	1.8929		38.79	3.12768	2.85551
105.228	-0.403806	-0.420233	0.306992		105.228	-0.714809	-0.891664	-0.317614	1.89667		38.851	3.18768	2.87065
105.411	-0.403806	-0.42024	0.307003		105.411	-0.708249	-0.896269	-0.324974	1.90042		38.923	2.95768	2.87877
105.591	-0.403807	-0.420259	0.307029		105.591	-0.701673	-0.90087	-0.332334	1.90416		39.033	2.87768	2.87653
105.772	-0.403827	-0.42028	0.307034		105.772	-0.695369	-0.905267	-0.339374	1.90773		39.102	2.90768	2.87082
105.984	-0.403834	-0.420298	0.307051		105.984	-0.688187	-0.910259	-0.347374	1.91176		39.169	2.99768	2.86746
106.18	-0.403827	-0.420298	0.307058		106.18	-0.680699	-0.915445	-0.355694	1.91593		39.237	2.98768	2.87288
106.387	-0.403823	-0.420297	0.307063		106.387	-0.674348	-0.91983	-0.362734	1.91944		39.298	2.97768	2.87918
106.598	-0.403817	-0.420301	0.307078		106.598	-0.665955	-0.925603	-0.372014	1.92405		39.379	2.84768	2.88056
106.781	-0.403833	-0.420314	0.307075		106.781	-0.658408	-0.930774	-0.380334	1.92817		39.448	2.98768	2.87682
106.977	-0.403936	-0.420386	0.307049		106.977	-0.651717	-0.935344	-0.387694	1.93179		39.509	2.97768	2.86178
107.159	-0.404122	-0.420522	0.307009		107.159	-0.645009	-0.939909	-0.395054	1.93539		39.606	2.89769	2.84897
107.369	-0.404137	-0.420541	0.307016		107.369	-0.637409	-0.945065	-0.403374	1.93945		39.671	2.82769	2.8427
107.534	-0.404138	-0.420546	0.307024		107.534	-0.630962	-0.949423	-0.410414	1.94286		39.74	2.82769	2.84081
107.718	-0.404118	-0.420509	0.306995		107.718	-0.624796	-0.95358	-0.417134	1.94611		39.813	2.81768	2.83791
107.897	-0.404098	-0.420457	0.306945		107.897	-0.618027	-0.958128	-0.424494	1.94965		39.874	2.86768	2.83072
108.08	-0.404097	-0.420456	0.306945		108.08	-0.611243	-0.962671	-0.431854	1.95317		39.936	2.84768	2.82368
108.309	-0.404093	-0.420469	0.306968		108.309	-0.603259	-0.967999	-0.440494	1.95728		39.997	2.75768	2.81198
108.492	-0.404086	-0.420479	0.306992		108.492	-0.595552	-0.973124	-0.448814	1.96122		40.074	2.71768	2.80596
108.687	-0.404093	-0.420497	0.307009		108.687	-0.588717	-0.977653	-0.456174	1.96469		40.158	2.58769	2.8019
108.852	-0.404097	-0.420522	0.307042		108.852	-0.582165	-0.981981	-0.463214	1.96799		40.266	2.72769	2.80168
109.034	-0.404083	-0.420515	0.307048		109.034	-0.575898	-0.986109	-0.469934	1.97113		40.327	2.71769	2.79762
109.23	-0.404039	-0.420421	0.306968		109.23	-0.568421	-0.991017	-0.477934	1.97485		40.392	2.77768	2.78874
109.413	-0.404041	-0.420421	0.306967		109.413	-0.561537	-0.99552	-0.485281	1.97825		40.449	2.82768	2.77882
109.591	-0.404343	-0.420581	0.306893		109.591	-0.556647	-0.99871	-0.490491	1.98065		40.514	2.76768	2.77291
109.776	-0.404976	-0.420894	0.306742		109.776	-0.553185	-1.00096	-0.494174	1.98234		40.59	2.75768	2.77228
109.959	-0.405437	-0.421099	0.306646		109.959	-0.549873	-1.00312	-0.497694	1.98395		40.655	2.62768	2.77324
110.137	-0.405702	-0.421176	0.306617		110.137	-0.546407	-1.00537	-0.501374	1.98563		40.726	2.73768	2.77909
110.32	-0.405792	-0.421145	0.306655		110.32	-0.542937	-1.00761	-0.505054	1.98731		40.805	2.86768	2.78302
110.515	-0.405959	-0.421151	0.306657		110.515	-0.539463	-1.00986	-0.508734	1.98898		40.879	2.92768	2.78616
110.698	-0.406261	-0.421217	0.306604		110.698	-0.535834	-1.01221	-0.512574	1.99072		40.973	2.73768	2.78409
110.876	-0.40662	-0.421313	0.306521		110.876	-0.532503	-1.01435	-0.516094	1.99231		41.043	2.58768	2.78248
111.059	-0.406547	-0.421121	0.306625		111.059	-0.529018	-1.0166	-0.519774	1.99397		41.116	2.56768	2.78544
111.237	-0.406481	-0.420918	0.306726		111.237	-0.525529	-1.01884	-0.523454	1.99563		41.185	2.66769	2.78874
111.435	-0.40636	-0.42067	0.306851		111.435	-0.522187	-1.02098	-0.526974	1.99721		41.255	2.79769	2.79301
111.632	-0.406799	-0.420633	0.306776		111.632	-0.518386	-1.02342	-0.530973	1.999		41.318	2.88769	2.78959
111.815	-0.407337	-0.420538	0.306692		111.815	-0.514733	-1.02575	-0.534813	2.00071		41.392	3.04769	2.78977
112.029	-0.407156	-0.419989	0.306902		112.029	-0.511076	-1.02809	-0.538653	2.00242		41.464	3.00769	2.79026
112.203	-0.406977	-0.419481	0.307093		112.203	-0.507109	-1.03062	-0.542814	2.00427		41.528	2.77769	2.79089
112.389	-0.406906	-0.419127	0.307208		112.389	-0.503749	-1.03275	-0.546334	2.00582		41.6	2.65769	2.79037
112.583	-0.406854	-0.418776	0.307311		112.583	-0.500232	-1.03499	-0.550014	2.00745		41.663	2.65769	2.79205
112.767	-0.406605	-0.41828	0.307499		112.767	-0.496405	-1.03742	-0.554014	2.00921		41.738	2.92769	2.80349
112.949	-0.406391	-0.4178	0.30767		112.949	-0.49288	-1.03965	-0.557694	2.01083		41.811	2.99769	2.8136
113.142	-0.406217	-0.417315	0.307827		113.142	-0.489198	-1.04197	-0.561534	2.01251		41.878	2.87769	2.82094
113.311	-0.406122	-0.416919	0.307939		113.311	-0.485819	-1.0441	-0.565054	2.01405		41.996	2.54768	2.82433
113.507	-0.406142	-0.4166	0.307999		113.507	-0.482591	-1.04614	-0.568414	2.01551		42.068	2.55768	2.82904
113.704	-0.406358	-0.416274	0.307998		113.704	-0.478435	-1.04875	-0.572733	2.01739		42.129	2.72768	2.8305
113.884	-0.40622	-0.41575	0.308141		113.884	-0.474737	-1.05107	-0.576574	2.01905		42.189	2.79768	2.83152
114.083	-0.406355	-0.415361	0.308171		114.083	-0.471498	-1.0531	-0.579934	2.0205		42.251	2.78768	2.83697
114.263	-0.406667	-0.414984	0.308142		114.263	-0.467637	-1.05552	-0.583933	2.02222		42.31	2.74768	2.84613
114.446	-0.406638	-0.41452	0.308236		114.446	-0.464236	-1.05764	-0.587453	2.02374		42.393	2.98769	2.85196
114.628	-0.406897	-0.414178	0.308213		114.628	-0.460676	-1.05986	-0.591133	2.02531		42.461	2.93769	2.84722
114.81	-0.407094	-0.413745	0.308224		114.81	-0.457113	-1.06208	-0.594813	2.02689		42.533	2.86769	2.84163
114.975	-0.407381	-0.413415	0.308188		114.975	-0.453701	-1.0642	-0.598333	2.02839		42.597	2.89769	2.83857
115.156	-0.407898	-0.413171	0.308062		115.156	-0.450286	-1.06632	-0.601853	2.02988		42.657	3.04769	2.8424
115.353	-0.408125	-0.412757	0.308056		115.353	-0.446556	-1.06863	-0.605693	2.03151		42.718	3.11769	2.84728
115.548	-0.408504	-0.412399	0.30799		115.548	-0.442978	-1.07085	-0.609373	2.03306		42.805	3.05768	2.85028
115.747	-0.408885	-0.411999	0.307928		115.747	-0.438929	-1.07335	-0.613533	2.03482		42.871	2.94768	2.84659
115.926	-0.409176	-0.411585	0.307897		115.926	-0.435186	-1.07565	-0.617373	2.03643		42.932	2.92768	2.84062
116.11	-0.409403	-0.41116	0.307889		116.11	-0.431752	-1.07777	-0.620893	2.0379		43.008	2.91768	2.83304
116.306	-0.409347	-0.410477	0.308012		116.306	-0.428002	-1.08007	-0.624733	2.03951		43.081	2.78768	2.82314
116.509	-0.409687	-0.410045	0.307966		116.509	-0.424404	-1.08228	-0.628413	2.04104		43.141	2.87768	2.82294
116.685	-0.409952	-0.409548	0.307952		116.685	-0.420332	-1.08477	-0.632573	2.04277		43.213	2.84768	2.82439
116.864	-0.410051	-0.40914	0.307979		116.864	-0.41704	-1.08678	-0.635933	2.04416		43.274	2.76768	2.81881
117.046	-0.410125	-0.408613	0.308032		117.046	-0.413274	-1.08908	-0.639773	2.04574		43.334	2.75768	2.80395
117.242	-0.410175	-0.408032	0.308101		117.242	-0.409818	-1.09119	-0.643293	2.04719		43.415	2.84768	2.78851
117.425	-0.410354	-0.407483	0.30812		117.425	-0.406043	-1.09348	-0.647133	2.04877		43.497	2.64768	2.77884
117.607	-0.41045	-0.40694	0.308166		117.607	-0.402422	-1.09568	-0.650813	2.05027		43.565	2.62768	2.76972
117.79	-0.410542	-0.406396	0.308212		117.79	-0.398798	-1.09788	-0.654493	2.05177		43.642	2.55768	2.76806
117.974	-0.410674	-0.40586	0.308243		117.974	-0.395169	-1.10007	-0.658173	2.05327		43.716	2.69768	2.76502
118.153	-0.410778	-0.405339	0.308282		118.153	-0.391695	-1.10217	-0.661693	2.0547		43.794	2.83768	2.76496
118.333	-0.410999	-0.404858	0.308274		118.333	-0.388059	-1.10437	-0.665373	2.05618		43.866	2.82768	2.75478
118.514	-0.411245	-0.40436	0.308259		118.514	-0.384261	-1.10665	-0.669213	2.05773		43.929	2.67768	2.74602
118.698	-0.411358	-0.403858	0.308289		118.698	-0.380934	-1.10865	-0.672573	2.05908		44.014	2.57768	2.74424
118.863	-0.411582	-0.403381	0.308278		118.863	-0.377446	-1.11075	-0.676093	2.06049		44.08	2.56768	2.74758
119.043	-0.412118	-0.403062	0.308138		119.043	-0.373795	-1.11294	-0.679773	2.06196		44.153	2.64768	2.74942
119.242	-0.412493	-0.402653	0.308065		119.242	-0.370141	-1.11512	-0.683453	2.06343		44.275	2.60768	2.74903
119.41	-0.412732	-0.402216	0.308041		119.41	-0.366801	-1.11712	-0.686813	2.06476		44.35	2.89768	2.74792
119.605	-0.4132	-0.401861	0.307928		119.605	-0.36282	-1.11949	-0.690813	2.06634		44.428	2.90768	2.74492
119.797	-0.413566	-0.401498	0.30785		119.797	-0.359314	-1.12158	-0.694333	2.06773		44.499	2.86768	2.74231
120.011	-0.413782	-0.400932	0.30785		120.011	-0.355166	-1.12404	-0.698493	2.06937		44.558	2.62768	2.73951
120.203	-0.413859	-0.400331	0.307902		120.203	-0.351172	-1.12641	-0.702493	2.07094		44.642	2.64768	2.73555
120.386	-0.414244	-0.399899	0.307825		120.386	-0.347014	-1.12887	-0.706653	2.07256		44.707	2.83768	2.73676
120.584	-0.414413	-0.399492	0.30782		120.584	-0.343653	-1.13086	-0.710013	2.07387		44.777	2.99768	2.73884
120.78	-0.414188	-0.398686	0.308001		120.78	-0.339647	-1.13323	-0.714013	2.07542		44.849	2.98768	2.73833
120.964	-0.414474	-0.39822	0.307962		120.964	-0.335796	-1.13549	-0.717853	2.07691		44.92	2.72768	2.73608
121.144	-0.414639	-0.397757	0.307964		121.144	-0.332103	-1.13767	-0.721533	2.07833		44.983	2.71768	2.73434
121.353	-0.414708	-0.397208	0.30801		121.353	-0.327923	-1.14012	-0.725693	2.07992		45.057	2.59768	2.7279
121.532	-0.414732	-0.396637	0.308074		121.532	-0.324221	-1.14229	-0.729373	2.08133		45.133	2.70768	2.71948
121.759	-0.41474	-0.395988	0.308153		121.759	-0.320194	-1.14464	-0.733373	2.08286		45.209	2.76768	2.71306
121.947	-0.414801	-0.395414	0.308204		121.947	-0.316323	-1.1469	-0.737213	2.08432		45.271	2.75768	2.71065
122.126	-0.414894	-0.394848	0.308243		122.126	-0.312286	-1.14926	-0.741213	2.08584		45.328	2.85769	2.7071
122.322	-0.415234	-0.394462	0.308173		122.322	-0.308407	-1.15151	-0.745053	2.08729		45.402	2.73769	2.69879
122.503	-0.415447	-0.394007	0.308156		122.503	-0.304686	-1.15368	-0.748733	2.08867		45.478	2.58769	2.69046
122.668	-0.415648	-0.393547	0.308143		122.668	-0.301123	-1.15574	-0.752253	2.08999		45.556	2.57769	2.6814
122.835	-0.416052	-0.393204	0.308045		122.835	-0.297718	-1.15771	-0.755613	2.09125		45.634	2.59768	2.67999
123.035	-0.41627	-0.392705	0.30803		123.035	-0.293986	-1.15987	-0.759293	2.09262		45.706	2.73768	2.68035
123.21	-0.416529	-0.392223	0.308		123.21	-0.29025	-1.16203	-0.762973	2.09398		45.781	2.67768	2.68597
123.394	-0.416796	-0.39177	0.307962		123.394	-0.286673	-1.16409	-0.766493	2.09529		45.859	2.61769	2.68727
123.589	-0.417044	-0.391277	0.307936		123.589	-0.28293	-1.16624	-0.770173	2.09664		45.934	2.46769	2.68731
123.8	-0.417416	-0.390745	0.307871		123.8	-0.278531	-1.16876	-0.774493	2.09823		46.017	2.46769	2.69221
123.984	-0.417685	-0.390291	0.307833		123.984	-0.274942	-1.17082	-0.778013	2.09952		46.082	2.46769	2.69633
124.148	-0.417973	-0.389794	0.307793		124.148	-0.271024	-1.17306	-0.781853	2.10092		46.147	2.51769	2.70685
124.362	-0.418273	-0.389305	0.307747		124.362	-0.267101	-1.1753	-0.785693	2.10232		46.224	2.54769	2.72007
124.543	-0.418558	-0.388806	0.307708		124.543	-0.263175	-1.17754	-0.789533	2.10371		46.296	2.58769	2.73089
124.742	-0.418868	-0.388349	0.307655		124.742	-0.259408	-1.17968	-0.793213	2.10504		46.376	2.70769	2.73754
124.938	-0.419316	-0.38792	0.30755		124.938	-0.255309	-1.18201	-0.797213	2.10648		46.441	2.71769	2.7387
125.102	-0.419592	-0.387443	0.307511		125.102	-0.251535	-1.18415	-0.800893	2.10779		46.502	2.67769	2.74605
125.283	-0.419881	-0.387037	0.307459		125.283	-0.248085	-1.18611	-0.804253	2.10899		46.585	2.73769	2.75217
125.497	-0.420248	-0.386573	0.307386		125.497	-0.243974	-1.18843	-0.808253	2.11042		46.656	2.92769	2.76757
125.673	-0.420615	-0.386126	0.307311		125.673	-0.240024	-1.19066	-0.812093	2.11178		46.73	3.05769	2.78382
125.855	-0.421124	-0.38579	0.307173		125.855	-0.236234	-1.19279	-0.815773	2.11308		46.826	3.03769	2.79555
126.035	-0.421446	-0.385377	0.307109		126.035	-0.232605	-1.19483	-0.819293	2.11432		46.894	2.95769	2.80491
126.233	-0.421834	-0.384932	0.307026		126.233	-0.228478	-1.19715	-0.823293	2.11572		46.955	2.89769	2.80806
126.415	-0.422202	-0.384563	0.306941		126.415	-0.224842	-1.19918	-0.826813	2.11695		47.018	2.82769	2.81549
126.585	-0.422556	-0.384147	0.306866		126.585	-0.221037	-1.20131	-0.830493	2.11823		47.092	2.81769	2.82243
126.779	-0.422888	-0.383743	0.306797		126.779	-0.217394	-1.20335	-0.834013	2.11945		47.152	2.90769	2.83195
126.958	-0.423249	-0.3833	0.306722		126.958	-0.213416	-1.20556	-0.837853	2.12077		47.224	2.80769	2.84029
127.153	-0.423577	-0.382863	0.306658		127.153	-0.209601	-1.20769	-0.841533	2.12204		47.283	3.00769	2.84059
127.349	-0.423941	-0.382364	0.306589		127.349	-0.205282	-1.21009	-0.845693	2.12346		47.344	3.01769	2.83466
127.543	-0.424235	-0.381937	0.306536		127.543	-0.201625	-1.21211	-0.849213	2.12467		47.404	2.90769	2.82975
127.728	-0.42452	-0.381518	0.306485		127.728	-0.197797	-1.21423	-0.852893	2.12592		47.468	2.84769	2.82446
127.924	-0.424889	-0.38108	0.306405		127.924	-0.193466	-1.21663	-0.857053	2.12733		47.548	2.64768	2.8189
128.118	-0.425144	-0.380638	0.306367		128.118	-0.189297	-1.21892	-0.861053	2.12867		47.635	2.83768	2.81904
128.3	-0.42541	-0.380282	0.306315		128.3	-0.185624	-1.22095	-0.864573	2.12986		47.705	2.94768	2.81739
128.529	-0.425924	-0.379998	0.306167		128.529	-0.181112	-1.22342	-0.868893	2.1313		47.769	2.94768	2.81433
128.72	-0.426594	-0.37996	0.305935		128.72	-0.17693	-1.22572	-0.872893	2.13263		47.831	2.90768	2.80503
128.939	-0.427402	-0.38008	0.305636		128.939	-0.172576	-1.2281	-0.877053	2.13401		47.921	2.69769	2.79828
129.119	-0.427993	-0.380149	0.30542		129.119	-0.168385	-1.23039	-0.881053	2.13533		48.003	2.66769	2.78777
129.327	-0.428188	-0.380241	0.30534		129.327	-0.164693	-1.2324	-0.884573	2.13649		48.072	2.80769	2.77886
129.508	-0.428212	-0.380322	0.305322		129.508	-0.159989	-1.23496	-0.889053	2.13795		48.134	2.78769	2.77181
129.705	-0.428219	-0.380334	0.305318		129.705	-0.156122	-1.23706	-0.892733	2.13915		48.206	2.72769	2.76323
129.871	-0.428207	-0.380353	0.30532		129.871	-0.152419	-1.23907	-0.896253	2.14029		48.273	2.90769	2.76121
130.049	-0.428159	-0.380368	0.305335		130.049	-0.148712	-1.24108	-0.899773	2.14143		48.369	2.77769	2.75477
130.234	-0.427991	-0.38037	0.305393		130.234	-0.145002	-1.24309	-0.903293	2.14256		48.434	2.72769	2.74699
130.414	-0.427634	-0.380051	0.305554		130.414	-0.14112	-1.24518	-0.906973	2.14374		48.497	2.64769	2.73571
130.596	-0.427395	-0.379784	0.305667		130.596	-0.137403	-1.24718	-0.910493	2.14487		48.574	2.69769	2.725
130.765	-0.427322	-0.379631	0.305709		130.765	-0.133852	-1.24909	-0.913853	2.14593		48.645	2.73768	2.72046
130.955	-0.426998	-0.379321	0.305857		130.955	-0.129621	-1.25136	-0.917853	2.1472		48.738	2.73768	2.71507
131.139	-0.427237	-0.379364	0.305766		131.139	-0.125724	-1.25345	-0.921533	2.14836		48.81	2.68768	2.71204
131.339	-0.427381	-0.379419	0.305708		131.339	-0.121653	-1.25563	-0.925374	2.14956		48.888	2.55768	2.71047
131.517	-0.427495	-0.379506	0.305657		131.517	-0.117579	-1.2578	-0.929213	2.15076		48.96	2.60768	2.71451
131.711	-0.427905	-0.379796	0.305479		131.711	-0.11384	-1.2598	-0.932733	2.15186		49.043	2.62769	2.7093
131.913	-0.428674	-0.380339	0.30514		131.913	-0.109758	-1.26197	-0.936573	2.15305		49.141	2.61769	2.70144
132.109	-0.429127	-0.380712	0.304928		132.109	-0.105331	-1.26431	-0.940733	2.15434		49.212	2.58768	2.69618
132.29	-0.429324	-0.380914	0.304829		132.29	-0.101411	-1.26634	-0.94441	2.15553		49.323	2.66768	2.6975
132.483	-0.429295	-0.380983	0.304828		132.483	-0.0974864	-1.26831	-0.948085	2.15676		49.387	2.66768	2.70064
132.663	-0.429226	-0.381039	0.304844		132.663	-0.0932178	-1.27041	-0.952074	2.15816		49.482	2.55768	2.70297
132.858	-0.429137	-0.381079	0.304869		132.858	-0.0894589	-1.27221	-0.955582	2.15943		49.568	2.65768	2.71013
133.055	-0.42887	-0.381042	0.304968		133.055	-0.0850143	-1.2743	-0.959722	2.16096		49.637	2.77768	2.71364
133.248	-0.429259	-0.381391	0.304781		133.248	-0.0810805	-1.2761	-0.963381	2.16236		49.706	2.87768	2.71963
133.433	-0.429299	-0.381567	0.304741		133.433	-0.0769748	-1.27794	-0.967194	2.16385		49.783	2.74768	2.72386
133.609	-0.429139	-0.381623	0.304789		133.609	-0.0732093	-1.27961	-0.970686	2.16524		49.868	2.53768	2.73175
133.789	-0.429376	-0.381921	0.304659		133.789	-0.0692702	-1.28133	-0.974335	2.1667		49.935	2.50768	2.74005
133.973	-0.429148	-0.381954	0.304735		133.973	-0.0654996	-1.28296	-0.977824	2.16811		50.02	2.64768	2.75233
134.136	-0.429235	-0.382202	0.304663		134.136	-0.0617266	-1.28459	-0.981312	2.16952		50.104	2.80768	2.75812
134.315	-0.429211	-0.382401	0.304638		134.315	-0.0579505	-1.2862	-0.984799	2.17094		50.179	2.76768	2.76321
134.517	-0.429556	-0.382875	0.304437		134.517	-0.0539997	-1.28788	-0.988444	2.17242		50.257	2.98768	2.76966
134.7	-0.429586	-0.383215	0.304368		134.7	-0.0497011	-1.28969	-0.992406	2.17403		50.337	2.83768	2.77464
134.902	-0.429185	-0.383305	0.30449		134.902	-0.0457427	-1.29135	-0.996049	2.17552		50.401	2.78768	2.77686
135.082	-0.428839	-0.38348	0.304578		135.082	-0.0416084	-1.29306	-0.99985	2.17708		50.464	2.74768	2.77752
135.261	-0.428629	-0.383793	0.304592		135.261	-0.037643	-1.2947	-1.00349	2.17858		50.54	2.88768	2.78331
135.442	-0.428501	-0.384177	0.304564		135.442	-0.0338472	-1.29626	-1.00697	2.18001		50.615	2.91768	2.79325
135.625	-0.42814	-0.384426	0.304641		135.625	-0.0298756	-1.29788	-1.01062	2.18151		50.685	3.02768	2.8041
135.805	-0.427487	-0.384557	0.304838		135.805	-0.0257281	-1.29955	-1.01441	2.18308		50.751	2.85768	2.80897
135.972	-0.427221	-0.384852	0.304872		135.972	-0.022096	-1.30101	-1.01773	2.18446		50.842	2.81769	2.80653
136.153	-0.426893	-0.385141	0.304929		136.153	-0.0184597	-1.30247	-1.02106	2.18583		50.912	2.71769	2.80638
136.348	-0.426481	-0.385358	0.305026		136.348	-0.0144642	-1.30414	-1.02471	2.18724		50.972	2.75769	2.80728
136.548	-0.42597	-0.385643	0.305144		136.548	-0.0101086	-1.30606	-1.02869	2.18866		51.048	2.81769	2.81676
136.745	-0.425521	-0.385965	0.305234		136.745	-0.00574347	-1.30812	-1.03269	2.18993		51.112	2.78769	2.82238
136.927	-0.425182	-0.386289	0.305287		136.927	-0.00172503	-1.31011	-1.03638	2.19098		51.17	2.82769	2.82752
137.134	-0.424755	-0.386671	0.305358		137.134	0.0029925	-1.31251	-1.0407	2.19213		51.234	2.82769	2.82365
137.316	-0.424347	-0.386983	0.305434		137.316	0.007015	-1.31456	-1.04439	2.19311		51.304	2.81769	2.81827
137.511	-0.424089	-0.387384	0.305446		137.511	0.0108687	-1.31648	-1.04792	2.19407		51.367	2.73769	2.81559
137.736	-0.423557	-0.387752	0.305551		137.736	0.0156018	-1.31886	-1.05224	2.19522		51.447	2.68769	2.82038
137.933	-0.423057	-0.388113	0.305647		137.933	0.0201641	-1.32116	-1.05641	2.19632		51.517	2.74769	2.83094
138.134	-0.422668	-0.388561	0.305691		138.134	0.0247322	-1.32344	-1.06058	2.19742		51.597	2.96769	2.83699
138.302	-0.422225	-0.388884	0.305775		138.302	0.0287775	-1.32545	-1.06426	2.19839		51.657	3.01769	2.8374
138.495	-0.421856	-0.389255	0.305826		138.495	0.0328261	-1.32747	-1.06795	2.19935		51.718	2.81769	2.83393
138.694	-0.42158	-0.389696	0.305833		138.694	0.0368782	-1.32948	-1.07163	2.2003		51.806	2.79769	2.83849
138.888	-0.421233	-0.390175	0.305856		138.888	0.0414649	-1.33176	-1.0758	2.20137		51.871	2.66769	2.8468
139.067	-0.420843	-0.390564	0.305909		139.067	0.0455238	-1.33376	-1.07948	2.20232		51.947	2.65768	2.85737
139.253	-0.420531	-0.390991	0.30593		139.253	0.0494108	-1.33568	-1.08301	2.20322		52.022	2.79768	2.86086
139.433	-0.420306	-0.391441	0.305918		139.433	0.053125	-1.33751	-1.08637	2.20407		52.098	2.94768	2.86192
139.599	-0.420167	-0.391996	0.305858		139.599	0.0571973	-1.33952	-1.09006	2.205		52.17	3.15768	2.86482
139.77	-0.419868	-0.392433	0.305872		139.77	0.0610974	-1.34143	-1.09358	2.20588		52.247	2.92768	2.86923
139.964	-0.419672	-0.392922	0.305842		139.964	0.0649961	-1.34334	-1.09711	2.20676		52.318	2.73768	2.8718
140.146	-0.41948	-0.393464	0.305801		140.146	0.0692543	-1.34543	-1.10095	2.20772		52.398	2.66768	2.87554
140.326	-0.419192	-0.393932	0.305804		140.326	0.0733399	-1.34742	-1.10464	2.20862		52.469	2.89768	2.88136
140.506	-0.418693	-0.394275	0.305899		140.506	0.0774292	-1.34942	-1.10833	2.20953		52.532	3.09768	2.88218
140.688	-0.418203	-0.394596	0.305995		140.688	0.0813469	-1.35132	-1.11185	2.21038		52.607	3.13768	2.88389
140.873	-0.417893	-0.394987	0.306019		140.873	0.0850904	-1.35313	-1.11521	2.2112		52.677	2.92768	2.89005
141.076	-0.417368	-0.395389	0.30611		141.076	0.0900794	-1.35555	-1.1197	2.21228		52.742	2.73768	2.89348
141.261	-0.416969	-0.395672	0.306183		141.261	0.0938189	-1.35737	-1.12307	2.21309		52.816	2.76768	2.89545
141.43	-0.41676	-0.396165	0.306155		141.43	0.0980992	-1.35945	-1.12692	2.214		52.89	2.87769	2.89257
141.613	-0.416628	-0.39662	0.306109		141.613	0.101852	-1.36126	-1.13028	2.2148		52.969	2.96769	2.89244
141.81	-0.416563	-0.397179	0.306023		141.81	0.105964	-1.36324	-1.13397	2.21567		53.042	3.07769	2.89605
141.992	-0.416353	-0.39775	0.305979		141.992	0.11036	-1.36535	-1.1379	2.21658		53.119	3.04769	2.89812
142.175	-0.416147	-0.398238	0.30595		142.175	0.113763	-1.36698	-1.14094	2.21729		53.199	2.83769	2.89586
142.351	-0.416001	-0.39875	0.305898		142.351	0.116326	-1.3682	-1.14323	2.21782		53.264	2.76768	2.88989
142.55	-0.415824	-0.39924	0.30586		142.55	0.118323	-1.36915	-1.14501	2.21822		53.331	2.83768	2.88204
142.743	-0.41559	-0.399813	0.305823		142.743	0.120087	-1.36999	-1.14658	2.21858		53.406	2.86768	2.88118
142.912	-0.415401	-0.400274	0.305794		142.912	0.121242	-1.37054	-1.14761	2.21882		53.483	3.03768	2.88677
143.107	-0.415031	-0.40069	0.305831		143.107	0.122098	-1.37095	-1.14837	2.21899		53.556	3.07768	2.8886
143.288	-0.414763	-0.401199	0.305817		143.288	0.122813	-1.37128	-1.14901	2.21914		53.633	2.89768	2.88203
143.474	-0.414481	-0.401642	0.30582		143.474	0.123346	-1.37154	-1.14948	2.21924		53.704	2.85768	2.87006
143.651	-0.414089	-0.402096	0.305856		143.651	0.123827	-1.37177	-1.14991	2.21934		53.765	2.70768	2.85709
143.85	-0.413727	-0.402518	0.305889		143.85	0.124183	-1.37194	-1.15023	2.21941		53.831	2.82768	2.85078
144.027	-0.413552	-0.40302	0.305847		144.027	0.124418	-1.37205	-1.15044	2.21946		53.906	2.91768	2.85102
144.198	-0.413401	-0.403558	0.305789		144.198	0.124617	-1.37214	-1.15061	2.2195		53.98	2.92768	2.85241
144.381	-0.413107	-0.40396	0.305804		144.381	0.124768	-1.37221	-1.15075	2.21953		54.063	3.00768	2.84598
144.574	-0.413051	-0.404622	0.305693		144.574	0.12491	-1.37228	-1.15087	2.21956		54.133	2.97768	2.8349
144.769	-0.412888	-0.405161	0.305639		144.769	0.125003	-1.37232	-1.15095	2.21958		54.21	2.86768	2.822
144.951	-0.412704	-0.405705	0.30559		144.951	0.125079	-1.37236	-1.15102	2.21959		54.281	2.71768	2.8109
145.12	-0.412935	-0.406412	0.305379		145.12	0.125135	-1.37239	-1.15107	2.2196		54.371	2.65768	2.80987
145.314	-0.413074	-0.407069	0.305206		145.314	0.12518	-1.37241	-1.15111	2.21961		54.458	2.75768	2.80443
145.484	-0.412966	-0.407626	0.305131		145.484	0.125219	-1.37243	-1.15115	2.21962		54.522	2.85768	2.79864
145.682	-0.413037	-0.40815	0.305005		145.682	0.125245	-1.37244	-1.15117	2.21962		54.583	2.89768	2.78355
145.877	-0.413113	-0.408681	0.304877		145.877	0.125266	-1.37245	-1.15119	2.21963		54.658	2.82769	2.77236
146.055	-0.413165	-0.409245	0.304749		146.055	0.125283	-1.37246	-1.1512	2.21963		54.719	2.70769	2.7698
146.235	-0.413226	-0.409776	0.304625		146.235	0.125297	-1.37246	-1.15122	2.21963		54.798	2.57768	2.7666
146.432	-0.413293	-0.410306	0.3045		146.432	0.125306	-1.37247	-1.15122	2.21964		54.871	2.60768	2.75919
146.628	-0.413354	-0.41086	0.304371		146.628	0.125313	-1.37247	-1.15123	2.21964		54.944	2.73768	2.75064
146.843	-0.413212	-0.411339	0.304322		146.843	0.12532	-1.37248	-1.15124	2.21964		55.021	2.97768	2.74434
147.035	-0.412933	-0.411723	0.304334		147.035	0.125325	-1.37248	-1.15124	2.21964		55.098	2.71768	2.7458
147.205	-0.413361	-0.412536	0.304038		147.205	0.125329	-1.37248	-1.15125	2.21964		55.172	2.58768	2.74979
147.4	-0.413564	-0.413239	0.303836		147.4	0.125331	-1.37248	-1.15125	2.21964		55.247	2.33768	2.75807
147.61	-0.413195	-0.413651	0.303871		147.61	0.125334	-1.37248	-1.15125	2.21964		55.318	2.52768	2.76435
147.807	-0.414	-0.414568	0.303435		147.807	0.125335	-1.37248	-1.15125	2.21964		55.383	2.79768	2.76998
147.989	-0.414112	-0.415087	0.303297		147.989	0.125336	-1.37248	-1.15125	2.21964		55.479	2.82768	2.77374
148.165	-0.41421	-0.415568	0.303171		148.165	0.125337	-1.37248	-1.15125	2.21964		55.546	2.60768	2.77873
148.349	-0.414326	-0.415942	0.303061		148.349	0.125338	-1.37248	-1.15125	2.21964		55.622	2.50769	2.78827
148.59	-0.41406	-0.416123	0.303109		148.59	0.125338	-1.37248	-1.15125	2.21964		55.695	2.45769	2.80247
148.773	-0.41431	-0.416704	0.302915		148.773	0.125339	-1.37248	-1.15125	2.21964		55.773	2.70768	2.80808
148.968	-0.414493	-0.417221	0.302755		148.968	0.125339	-1.37249	-1.15125	2.21964		55.846	2.80768	2.81153
149.149	-0.414535	-0.417639	0.302659		149.149	0.12534	-1.37249	-1.15126	2.21964		55.905	3.10768	2.81731
149.327	-0.414247	-0.417843	0.30271		149.327	0.12534	-1.37249	-1.15126	2.21964		55.97	3.18769	2.82915
149.509	-0.414096	-0.418117	0.302703		149.509	0.12534	-1.37249	-1.15126	2.21964		56.041	3.08769	2.84013
149.693	-0.41403	-0.41843	0.302662		149.693	0.12534	-1.37249	-1.15126	2.21964		56.114	2.91769	2.84762
149.905	-0.413323	-0.418363	0.302898		149.905	0.12534	-1.37249	-1.15126	2.21964		56.176	2.76769	2.85356
150.254	-0.412863	-0.418675	0.302981		150.254	0.12534	-1.37249	-1.15126	2.21964		56.239	2.89769	2.86405
150.453	-0.412844	-0.418929	0.302937		150.453	0.125339	-1.37249	-1.15126	2.21964		56.392	3.22769	2.87506
150.652	-0.412874	-0.419142	0.302885		150.652	0.125337	-1.37249	-1.15126	2.21964		56.455	3.14769	2.88422
150.844	-0.412367	-0.419289	0.303016		150.844	0.125336	-1.3725	-1.15126	2.21963		56.525	2.86769	2.88508
151.015	-0.41237	-0.419674	0.302939		151.015	0.125338	-1.37249	-1.15126	2.21964		56.587	2.82769	2.88636
151.208	-0.41223	-0.419855	0.302947		151.208	0.125339	-1.37249	-1.15126	2.21964		56.65	2.79769	2.88242
151.421	-0.412018	-0.420088	0.302968		151.421	0.125343	-1.37249	-1.15126	2.21964		56.728	2.90769	2.87273
151.603	-0.411943	-0.420344	0.30294		151.603	0.125345	-1.37249	-1.15126	2.21963		56.798	3.03769	2.864
151.784	-0.411838	-0.420545	0.302933		151.784	0.125345	-1.37249	-1.15126	2.21964		56.863	3.06769	2.85564
151.963	-0.411598	-0.42071	0.302976		151.963	0.125346	-1.37249	-1.15126	2.21964		56.938	3.07769	2.85113
152.144	-0.411505	-0.420894	0.302969		152.144	0.125348	-1.37249	-1.15126	2.21964		57.015	2.91769	2.84293
152.325	-0.411393	-0.421043	0.302975		152.325	0.125348	-1.37249	-1.15126	2.21964		57.089	2.79769	2.83174
152.537	-0.411215	-0.421181	0.303003		152.537	0.125349	-1.37249	-1.15126	2.21963		57.161	2.68769	2.82489
152.719	-0.411042	-0.421379	0.303019		152.719	0.125349	-1.37249	-1.15126	2.21963		57.234	2.81769	2.82571
152.903	-0.410963	-0.421525	0.303014		152.903	0.125347	-1.37249	-1.15126	2.21963		57.317	2.90769	2.82219
153.083	-0.4109	-0.421706	0.302998		153.083	0.125346	-1.37249	-1.15126	2.21964		57.388	2.73769	2.81768
153.265	-0.410822	-0.421863	0.302991		153.265	0.125345	-1.37249	-1.15126	2.21964		57.464	2.61769	2.81622
153.461	-0.410777	-0.422063	0.302966		153.461	0.125344	-1.37249	-1.15126	2.21964		57.546	2.48769	2.82159
153.642	-0.41073	-0.422236	0.302946		153.642	0.125344	-1.37249	-1.15126	2.21964		57.616	2.45769	2.82764
153.827	-0.410734	-0.422248	0.302943		153.827	0.125344	-1.37249	-1.15126	2.21964		57.69	2.47769	2.8287
154.007	-0.410809	-0.422482	0.302872		154.007	0.125342	-1.37249	-1.15126	2.21964		57.764	2.64769	2.82828
154.205	-0.410828	-0.422571	0.302849		154.205	0.125341	-1.37249	-1.15126	2.21964		57.826	2.84769	2.83025
154.503	-0.411029	-0.422813	0.302737		154.503	0.125342	-1.37249	-1.15126	2.21964		57.904	2.90769	2.83983
154.672	-0.411229	-0.423034	0.30263		154.672	0.125344	-1.37249	-1.15126	2.21964		57.976	2.68769	2.84654
154.866	-0.411317	-0.423079	0.302593		154.866	0.125344	-1.37249	-1.15126	2.21964		58.052	2.56768	2.85758
155.048	-0.411406	-0.423118	0.302558		155.048	0.125344	-1.37249	-1.15126	2.21964		58.144	2.76768	2.86937
											58.226	3.08768	2.8755
											58.292	3.26768	2.88162
											58.368	3.12768	2.88551
											58.445	2.88769	2.89459
											58.52	2.87769	2.90416
											58.593	3.05769	2.91112
											58.67	3.08769	2.91246
											58.742	3.34769	2.9127
											58.823	3.24769	2.91567
											58.893	2.95769	2.91586
											58.952	2.81769	2.91263
											59.013	2.68768	2.90538
											59.076	2.81768	2.90549
											59.134	2.99768	2.90855
											59.207	3.07768	2.90857
											59.291	2.86768	2.90247
											59.363	2.64768	2.89903
											59.439	2.59768	2.88782
											59.512	2.66768	2.87783
											59.588	2.84768	2.8747
											59.653	2.92768	2.87255
											59.725	3.10768	2.87144
											59.807	3.01769	2.86242
											59.876	2.86769	2.85413
											59.94	2.84769	2.83905
											60.015	2.96769	2.83215
											60.088	3.05769	2.82887
											60.148	2.98769	2.82516
											60.21	2.96769	2.82302
											60.287	2.79769	2.81831
											60.368	2.69769	2.81638
											60.451	2.58769	2.81002
											60.527	2.75769	2.80211
											60.599	2.64769	2.79925
											60.684	2.74769	2.7966
											60.767	2.58769	2.7961
											60.831	2.49769	2.79223
											60.906	2.54769	2.79361
											60.983	2.67769	2.79631
											61.079	2.85769	2.80082
											61.144	2.86769	2.80668
											61.206	2.70769	2.81295
											61.281	2.68769	2.81526
											61.362	2.72769	2.82304
											61.437	2.90769	2.82956
											61.51	2.85769	2.84116
											61.581	2.98769	2.8551
											61.649	3.07769	2.86586
											61.722	2.97769	2.87252
											61.78	2.93769	2.87399
											61.845	2.84769	2.87626
											61.915	2.87769	2.88184
											61.979	2.96769	2.89279
											62.051	3.01769	2.90329
											62.114	3.00769	2.90602
											62.175	2.96769	2.90634
											62.257	2.88769	2.90296
											62.323	2.86769	2.8964
											62.385	2.85769	2.89632
											62.444	2.88769	2.89974
											62.509	2.87769	2.90306
											62.578	3.02769	2.89842
											62.641	3.03769	2.89101
											62.711	2.96769	2.8825
											62.778	2.87769	2.87695
											62.838	2.87769	2.87505
											62.903	2.82769	2.88286
											62.975	2.87769	2.88508
											63.037	2.90769	2.88588
											63.099	2.88769	2.88226
											63.179	2.70769	2.87909
											63.246	2.66769	2.87607
											63.324	2.68769	2.87477
											63.399	2.75769	2.87988
											63.475	2.84769	2.88537
											63.549	3.11769	2.88937
											63.609	2.89769	2.89164
											63.67	2.82769	2.89264
											63.729	2.72769	2.89306
											63.806	2.73769	2.89802
											63.88	2.90769	2.91192
											63.941	2.93769	2.92905
											64.004	3.07769	2.9418
											64.074	2.96769	2.94936
											64.137	2.92769	2.95386
											64.219	2.83769	2.95237
											64.288	2.83769	2.96155
											64.348	2.89769	2.97758
											64.407	3.02769	2.99323
											64.475	3.14769	3.00484
											64.549	3.22769	3.00715
											64.616	3.10769	3.01053
											64.686	2.98769	3.00934
											64.76	2.95769	3.0166
											64.824	3.00769	3.02406
											64.893	3.15769	3.03237
											64.959	3.29769	3.03774
											65.047	3.20769	3.03557
											65.109	3.06769	3.03098
											65.211	2.94769	3.02664
											65.273	3.03769	3.02296
											65.344	3.08769	3.01996
											65.427	3.22769	3.01563
											65.499	3.19769	3.00895
											65.565	3.10769	3.00114
											65.634	3.01769	2.99368
											65.694	2.83769	2.98828
											65.753	2.84769	2.98557
											65.817	2.95769	2.98664
											65.892	2.99769	2.98562
											65.97	2.90769	2.97911
											66.04	2.79769	2.97346
											66.101	2.68769	2.97112
											66.217	2.66769	2.97165
											66.288	2.76769	2.97405
											66.359	3.01769	2.97866
											66.42	3.10769	2.98411
											66.479	3.07769	2.98921
											66.544	2.87769	2.99262
											66.603	2.69769	2.99776
											66.662	2.77769	3.0104
											66.755	3.05769	3.02781
											66.817	3.17769	3.04717
											66.88	3.12769	3.06072
											66.946	3.11769	3.06935
											67.015	3.00769	3.06903
											67.079	3.04769	3.06962
											67.151	3.08769	3.07659
											67.21	3.19769	3.09018
											67.273	3.34769	3.10631
											67.343	3.41769	3.11148
											67.408	3.39769	3.1049
											67.491	3.18769	3.09088
											67.557	3.12769	3.08169
											67.617	3.12769	3.07617
											67.696	3.24769	3.07408
											67.766	3.39769	3.06879
											67.829	3.39769	3.0587
											67.904	3.30769	3.04045
											67.965	2.99769	3.02022
											68.028	2.88769	3.005
											68.106	2.75769	2.99107
											68.168	2.82769	2.97941
											68.239	2.96769	2.96339
											68.3	3.00769	2.94575
											68.362	2.90769	2.92568
											68.434	2.75769	2.90662
											68.499	2.59769	2.89073
											68.571	2.63769	2.88096
											68.649	2.87769	2.88589
											68.744	2.88769	2.89036
											68.812	2.69769	2.89331
											68.889	2.53769	2.89263
											68.961	2.50769	2.88984
											69.024	2.55769	2.89349
											69.098	2.71769	2.90447
											69.16	2.81769	2.92337
											69.222	2.95769	2.93993
											69.284	3.14769	2.95216
											69.358	3.04769	2.9579
											69.418	2.88769	2.963
											69.481	2.83769	2.97892
											69.546	2.95769	3.00091
											69.612	3.18769	3.02742
											69.673	3.34769	3.04861
											69.749	3.38769	3.06138
											69.866	3.14769	3.0674
											69.929	3.01769	3.07616
											69.994	3.00769	3.08514
											70.065	2.97769	3.10171
											70.125	3.20769	3.12318
											70.186	3.23769	3.14022
											70.252	3.32769	3.15103
											70.32	3.16769	3.15458
											70.384	3.02769	3.15668
											70.446	2.95769	3.1578
											70.507	3.14769	3.16696
											70.568	3.25769	3.1786
											70.629	3.33769	3.18464
											70.701	3.38769	3.19115
											70.767	3.25769	3.19128
											70.845	3.20769	3.18966
											70.915	3.16769	3.18397
											70.976	3.29769	3.17784
											71.078	3.33769	3.17567
											71.14	3.48769	3.17479
											71.215	3.41769	3.17093
											71.315	3.18769	3.16378
											71.382	3.15769	3.15683
											71.46	3.18769	3.1452
											71.534	3.16769	3.13723
											71.596	3.15769	3.1332
											71.675	2.91769	3.13887
											71.745	2.89769	3.14054
											71.918	2.82769	3.13758
											72.004	2.90769	3.1265
											72.079	2.97769	3.11638
											72.153	3.07769	3.11348
											72.222	2.96769	3.11477
											72.293	2.94769	3.12006
											72.441	2.99769	3.1247
											72.568	3.25769	3.12729
											72.636	3.24769	3.13157
											72.696	3.15769	3.13256
											72.759	3.06769	3.13762
											72.861	3.12769	3.14477
											72.927	3.18769	3.15028
											72.988	3.26769	3.14932
											73.058	3.40769	3.15039
											73.123	3.41769	3.1559
											73.199	3.33769	3.1624
											73.272	3.21769	3.16215
											73.334	3.04769	3.15941
											73.418	3.06769	3.15408
											73.485	3.21769	3.14526
											73.637	3.28769	3.1344
											73.715	3.18769	3.12618
											73.814	3.16769	3.11642
											73.877	3.17769	3.09942
											73.935	3.28769	3.08057
											73.997	3.29769	3.06197
											74.07	3.28769	3.04693
											74.133	3.13769	3.03822
											74.195	2.89769	3.03017
											74.269	2.78769	3.02043
											74.332	2.90769	3.01151
											74.409	2.91769	3.00767
											74.48	2.86769	3.00215
											74.539	2.74769	2.99296
											74.602	2.67769	2.98222
											74.675	2.65769	2.97164
											74.753	2.75769	2.96576
											74.825	2.80769	2.96652
											74.887	2.88769	2.97867
											74.948	2.98769	2.99249
											75.013	3.04769	2.99658
											75.086	2.94769	2.99895
											75.157	2.89769	3.00303
											75.216	2.86769	3.01245
											75.282	2.86769	3.029
											75.355	3.04769	3.05317
											75.416	3.15769	3.07213
											75.478	3.29769	3.08784
											75.55	3.28769	3.09671
											75.616	3.06769	3.10336
											75.674	3.07769	3.10814
											75.738	3.07769	3.11903
											75.813	3.15769	3.13355
											75.876	3.24769	3.14821
											75.949	3.42769	3.16186
											76.037	3.32769	3.16312
											76.111	3.29769	3.16095
											76.176	3.19769	3.15632
											76.233	3.18769	3.15391
											76.292	3.13769	3.15949
											76.358	3.25769	3.16455
											76.429	3.32769	3.1678
											76.507	3.32769	3.16444
											76.581	3.28769	3.15597
											76.644	3.03769	3.14634
											76.717	3.05769	3.13745
											76.776	3.08769	3.13115
											76.839	3.14769	3.12494
											76.901	3.21769	3.11597
											76.977	3.21769	3.10537
											77.049	3.16769	3.09226
											77.111	3.06769	3.08015
											77.188	2.96769	3.06659
											77.263	3.11769	3.05747
											77.338	3.08769	3.05546
											77.394	3.07769	3.05107
											77.457	2.99769	3.04566
											77.534	2.87769	3.03536
											77.608	2.79769	3.0256
											77.67	2.85769	3.01886
											77.733	2.95769	3.01917
											77.806	2.86769	3.02736
											77.864	2.95769	3.0369
											77.925	2.97769	3.03776
											77.986	2.91769	3.03598
											78.045	2.86769	3.03549
											78.105	2.79769	3.04042
											78.166	2.88769	3.05152
											78.245	2.99769	3.07203
											78.302	3.18769	3.08964
											78.363	3.23769	3.09911
											78.422	3.21769	3.10622
											78.489	3.11769	3.109
											78.56	3.03769	3.11512
											78.62	3.11769	3.1281
											78.687	3.15769	3.14202
											78.759	3.26769	3.15881
											78.835	3.53769	3.16857
											78.91	3.45769	3.17516
											78.971	3.30769	3.17447
											79.048	3.08769	3.16901
											79.112	3.02769	3.17079
											79.183	3.21769	3.17603
											79.248	3.31769	3.18592
											79.319	3.29769	3.18756
											79.382	3.31769	3.18459
											79.457	3.23769	3.17573
											79.53	3.20769	3.16225
											79.59	3.14769	3.15254
											79.651	2.99769	3.14869
											79.711	3.21769	3.14959
											79.772	3.23769	3.14969
											79.839	3.32769	3.13948
											79.914	3.11769	3.12763
											79.985	3.04769	3.11495
											80.044	2.96769	3.10197
											80.105	3.06769	3.09602
											80.167	3.09769	3.09614
											80.224	3.13769	3.09963
											80.305	3.03769	3.09979
											80.375	2.97769	3.0951
											80.436	2.84769	3.09167
											80.498	2.90769	3.08619
											80.556	2.92769	3.08999
											80.617	2.91769	3.09812
											80.68	3.03769	3.11122
											80.75	3.12769	3.11698
											80.814	3.12769	3.12173
											80.881	2.97769	3.12438
											80.948	3.01769	3.12557
											81.013	3.09769	3.1291
											81.073	3.13769	3.13856
											81.132	3.27769	3.14637
											81.195	3.40769	3.15252
											81.276	3.52769	3.15626
											81.347	3.31769	3.15468
											81.422	3.34769	3.1501
											81.485	3.26769	3.148
											81.558	3.17769	3.15713
											81.616	3.11769	3.16767
											81.679	3.16769	3.18003
											81.74	3.11769	3.18557
											81.799	3.07769	3.18056
											81.859	3.05769	3.16581
											81.919	3.07769	3.15059
											81.979	3.05769	3.1462
											82.043	3.11769	3.14083
											82.101	3.25769	3.1383
											82.162	3.36769	3.1346
											82.236	3.44769	3.12907
											82.306	3.27769	3.12168
											82.373	3.09769	3.11159
											82.447	2.89769	3.09744
											82.508	2.98769	3.08639
											82.586	3.20769	3.08143
											82.66	3.20769	3.08196
											82.721	3.27769	3.08204
											82.794	3.06769	3.07777
											82.853	2.95769	3.07484
											82.916	2.90769	3.06745
											82.974	2.78769	3.07022
											83.034	2.54769	3.08589
											83.098	2.60769	3.11251
											83.171	2.70769	3.1309
											83.231	2.83769	3.13139
											83.294	2.95769	3.13392
											83.366	3.10769	3.13266
											83.424	3.17769	3.14277
											83.487	3.08769	3.15557
											83.548	3.24769	3.17572
											83.624	3.64769	3.19988
											83.698	3.77769	3.22422
											83.764	3.57769	3.2403
											83.837	3.17769	3.2475
											83.897	3.35769	3.25278
											83.973	3.32769	3.25856
											84.047	3.50769	3.26538
											84.109	3.38769	3.27356
											84.18	3.53769	3.28188
											84.252	3.57769	3.28301
											84.332	3.47769	3.27078
											84.391	3.20769	3.2555
											84.464	3.04769	3.24833
											84.532	2.98769	3.2542
											84.604	3.10769	3.26022
											84.662	3.22769	3.26626
											84.724	3.26769	3.25925
											84.795	3.09769	3.25372
											84.868	3.07769	3.24434
											84.935	2.99769	3.23815
											84.996	3.07769	3.23488
											85.055	3.18769	3.24351
											85.12	3.39769	3.24852
											85.196	3.47769	3.25041
											85.259	3.48769	3.24933
											85.334	3.22769	3.24024
											85.391	3.27769	3.22682
											85.452	3.30769	3.21912
											85.513	3.44769	3.21634
											85.574	3.32769	3.21477
											85.652	3.58769	3.21138
											85.738	3.29769	3.20332
											85.803	3.23769	3.19458
											85.878	3.15769	3.18559
											85.951	2.96769	3.18805
											86.01	2.88769	3.20722
											86.071	2.90769	3.22084
											86.133	2.90769	3.23118
											86.194	2.84769	3.23789
											86.269	2.76769	3.24906
											86.342	2.83769	3.252
											86.404	2.93769	3.26216
											86.463	3.02769	3.2802
											86.542	3.26769	3.29455
											86.618	3.61769	3.31053
											86.692	3.53769	3.32261
											86.766	3.53769	3.32774
											86.829	3.55769	3.33318
											86.908	3.69769	3.33223
											86.98	3.64769	3.34867
											87.055	3.86769	3.37002
											87.128	3.93769	3.39846
											87.194	3.66769	3.42424
											87.278	3.43769	3.44088
											87.342	3.23769	3.44592
											87.402	3.02769	3.4607
											87.482	3.11769	3.47785
											87.634	2.57769	3.49164
											88.279	3.08741	3.49772
											88.698	3.34741	3.49045
											89.376	3.71871	3.47387
											89.673	3.82795	3.44599
											89.985	3.75776	3.42314
											90.063	3.74776	3.39553
											90.139	4.09809	3.37927
											90.213	4.31809	3.37344
											90.286	4.21711	3.36534
											90.366	4.01711	3.37178
											90.441	3.4648	3.36158
											90.517	3.3448	3.34843
											90.596	3.0648	3.33134
											90.664	2.92246	3.31506
											90.726	2.48246	3.3006
											90.803	2.67073	3.28021
											90.879	2.89073	3.25327
											90.956	2.92073	3.21095
											91.028	3.02928	3.17129
											91.102	3.04928	3.13789
											91.165	3.08761	3.11979
											91.239	3.21761	3.10865
											91.316	3.35761	3.10459
											91.388	3.27617	3.10051
											91.463	3.11617	3.1124
											91.524	3.04617	3.11937
											91.598	2.79502	3.12599
											91.662	2.84502	3.1303
											91.737	2.98502	3.13474
											91.799	3.03429	3.13932
											91.874	3.11429	3.13965
											91.952	3.02404	3.13376
											92.027	3.03404	3.12336
											92.106	3.27417	3.10996
											92.177	3.27417	3.10249
											92.252	3.37417	3.10313
											92.324	3.25442	3.11606
											92.403	3.33442	3.14011
											92.479	3.32451	3.15251
											92.554	3.07451	3.16835
											92.628	2.85451	3.18271
											92.707	2.76446	3.21079
											92.783	2.65446	3.24016
											92.856	2.65436	3.26273
											92.929	2.88436	3.27474
											92.99	3.04436	3.27429
											93.067	3.52439	3.26744
											93.142	3.34439	3.24734
											93.222	3.66442	3.23177
											93.292	3.84442	3.22553
											93.37	4.18439	3.21838
											93.441	4.25439	3.2097
											93.506	4.24439	3.20261
											93.585	3.85436	3.20353
											93.658	3.50436	3.20977
											93.734	3.06439	3.21566
											93.807	2.55439	3.21489
											93.873	2.65439	3.21422
											93.961	2.73437	3.19464
											94.038	2.58437	3.16449
											94.109	2.51435	3.12473
											94.184	2.56435	3.0902
											94.247	2.82439	3.05885
											94.322	3.25439	3.0357
											94.395	3.43439	3.01535
											94.471	3.57438	2.99641
											94.535	3.37438	2.98877
											94.607	2.94438	2.98407
											94.665	2.69438	2.98612
											94.73	2.61438	2.99293
											94.81	2.85437	3.00433
											94.884	3.01437	3.00763
											94.957	3.06437	2.99425
											95.035	2.86438	2.97349
											95.11	2.77438	2.95486
											95.175	2.77438	2.93154
											95.246	3.02438	2.90914
											95.325	3.35438	2.89816
											95.395	3.43437	2.88953
											95.471	3.39437	2.87676
											95.549	3.07438	2.86135
											95.621	2.57438	2.84361
											95.696	2.50438	2.82313
											95.773	2.70439	2.80826
											95.848	2.83439	2.79777
											95.908	2.77438	2.78086
											95.968	2.79438	2.74581
											96.043	2.75438	2.70503
											96.107	2.70437	2.65606
											96.179	2.94437	2.61059
											96.239	3.05437	2.57829
											96.301	2.95418	2.56484
											96.376	2.74418	2.54049
											96.451	2.59418	2.4992
											96.53	2.40294	2.46495
											96.6	2.07294	2.42843
											96.659	2.09294	2.39399
											96.722	2.00956	2.36118
											96.798	2.10956	2.33207
											96.873	2.31429	2.29689
											96.934	2.53429	2.2606
											96.995	2.11429	2.22924
											97.102	1.70834	2.20475
											97.179	2.12834	2.17946
											97.251	1.93834	2.16141
											97.312	2.04203	2.14872
											97.385	1.94203	2.13682
											97.449	1.95561	2.12803
											97.523	1.93561	2.11542
											97.598	2.00561	2.09174
											97.658	2.11999	2.06417
											97.724	2.23999	2.0495
											97.795	2.11438	2.04747
											97.859	2.25438	2.03709
											97.939	2.11438	2.03228
											98.012	2.19822	2.02107
											98.086	2.21822	2.00802
											98.163	2.12207	1.99867
											98.236	1.86207	2.0013
											98.298	1.83207	2.00673
											98.372	1.76511	2.00605
											98.448	1.72511	2.0054
											98.524	1.81949	2.01117
											98.601	1.79949	2.01771
											98.671	1.62949	2.03105
											98.754	1.5136	2.04297
											98.843	1.7336	2.05517
											98.916	1.99745	2.0677
											98.989	1.99745	2.08769
											99.067	1.98745	2.10984
											99.143	1.99129	2.13538
											99.224	2.14129	2.16686
											99.292	2.21487	2.19419
											99.355	2.31487	2.22783
											99.427	2.33487	2.26474
											99.49	2.34872	2.30821
											99.553	2.36872	2.34677
											99.632	2.35872	2.37965
											99.703	2.30122	2.41791
											99.762	2.45122	2.45255
											99.824	2.49122	2.48851
											99.904	2.534	2.52208
											99.978	2.714	2.554
											100.06	2.654	2.58338
											100.128	2.68731	2.60771
											100.203	2.69731	2.63351
											100.281	2.76089	2.66013
											100.355	2.95089	2.68691
											100.428	2.79089	2.71505
											100.491	2.87527	2.73795
											100.565	2.85527	2.75874
											100.627	2.87527	2.77617
											100.698	2.92911	2.7876
											100.761	2.84911	2.80217
											100.833	2.86911	2.81621
											100.895	2.90216	2.83277
											100.956	2.89216	2.84912
											101.017	2.92216	2.85631
											101.076	2.87547	2.86383
											101.139	2.89547	2.86438
											101.198	2.82547	2.87042
											101.26	2.82931	2.87678
											101.321	2.85931	2.8829
											101.383	2.89931	2.89057
											101.458	2.97289	2.89196
											101.593	3.08289	2.8906
											101.664	2.987	2.888
											101.73	2.917	2.885
											101.807	2.77085	2.88204
											101.877	2.92085	2.87802
											101.938	2.99085	2.88077
											102.006	3.06469	2.87942
											102.072	3.06469	2.87541
											102.131	2.95469	2.86749
											102.198	2.84827	2.85448
											102.268	2.83827	2.839
											102.33	2.87238	2.83392
											102.388	2.81238	2.8349
											102.448	2.72238	2.84156
											102.508	2.83238	2.84619
											102.568	2.7157	2.84246
											102.634	2.6257	2.83416
											102.707	2.5957	2.82625
											102.767	2.52901	2.82546
											102.827	2.49901	2.82775
											102.889	2.78901	2.8385
											102.948	2.93258	2.84935
											103.008	2.91258	2.85882
											103.072	2.96258	2.86739
											103.144	2.72643	2.87592
											103.206	2.69643	2.89052
											103.266	2.71643	2.9067
											103.351	2.81027	2.92394
											103.419	2.83027	2.94268
											103.529	3.09439	2.95909
											103.599	3.19439	2.96913
											103.659	3.13439	2.97553
											103.728	3.01663	2.9852
											103.798	3.11663	2.995
											103.872	3.18074	3.0108
											103.981	3.14074	3.02906
											104.051	3.14432	3.04379
											104.108	3.11432	3.05305
											104.17	2.99432	3.06001
											104.231	3.01432	3.06159
											104.29	3.05816	3.06241
											104.354	3.13816	3.06684
											104.417	3.13254	3.07211
											104.49	3.15254	3.0727
											104.55	3.22254	3.07148
											104.631	3.11692	3.06928
											104.704	3.03692	3.06628
											104.777	3.06024	3.06428
											104.838	3.08024	3.06697
											104.901	3.17024	3.06768
											104.975	3.15408	3.0664
											105.047	3.08408	3.05715
											105.107	2.98408	3.04499
											105.166	3.06793	3.03235
											105.227	3.02793	3.02594
											105.287	3.07793	3.01962
											105.366	3.10177	3.01613
											105.424	3.19177	3.00516
											105.485	3.10177	2.99364
											105.56	3.16562	2.97663
											105.623	2.93562	2.95856
											105.682	2.78562	2.9453
											105.759	2.78973	2.94069
											105.834	3.03973	2.93706
											105.909	2.88304	2.93014
											105.981	2.93304	2.92511
											106.043	2.77304	2.91437
											106.114	2.74608	2.90077
											106.174	2.66608	2.89017
											106.233	2.62608	2.88737
											106.293	2.75608	2.89281
											106.355	2.8402	2.90496
											106.418	2.9002	2.91426
											106.479	2.7202	2.9171
											106.567	2.87244	2.92048
											106.629	2.69244	2.9213
											106.693	2.70244	2.92726
											106.763	2.73548	2.93701
											106.824	3.03548	2.95055
											106.887	3.14548	2.96641
											106.948	3.24932	2.97513
											107.006	3.15932	2.97898
											107.066	3.16932	2.97825
											107.132	3.10317	2.98732
											107.203	3.05317	2.99163
											107.265	3.08317	3.00021
											107.342	3.09621	3.0105
											107.412	3.12621	3.02187
											107.492	3.12033	3.02186
											107.554	3.09033	3.01696
											107.628	2.97033	3.00958
											107.689	2.90471	3.00517
											107.762	3.02471	3.00249
											107.821	2.98855	3.00289
											107.882	2.95855	3.01027
											107.94	3.05855	3.01014
											108.003	3.0624	3.00859
											108.098	2.9724	3.00213
											108.157	2.9024	2.99528
											108.217	2.9124	2.98901
											108.277	2.95517	2.99029
											108.336	2.93517	2.99407
											108.404	2.92517	2.99415
											108.51	3.16822	2.99048
											108.583	3.04822	2.9867
											108.658	3.09206	2.98168
											108.729	2.99206	2.9771
											108.791	2.92617	2.97716
											108.852	2.92617	2.98663
											108.91	3.04617	3.00242
											108.983	3.02056	3.01614
											109.052	2.87056	3.02742
											109.126	2.69056	3.04066
											109.186	2.67387	3.05009
											109.251	2.72387	3.06517
											109.324	2.72387	3.08186
											109.399	2.77772	3.10159
											109.471	3.00772	3.11917
											109.531	3.29337	3.13446
											109.608	3.29337	3.14996
											109.683	3.21337	3.16508
											109.744	3.27029	3.18951
											109.818	3.34029	3.22284
											109.883	3.36734	3.25852
											109.955	3.42734	3.29153
											110.027	3.45734	3.32253
											110.089	3.31427	3.34926
											110.165	3.17427	3.36794
											110.226	3.28427	3.38114
											110.302	3.33119	3.39979
											110.364	3.51119	3.4231
											110.438	3.67811	3.4398
											110.512	3.68811	3.44817
											110.574	3.66811	3.45147
											110.648	3.6749	3.45068
											110.709	3.6549	3.45196
											110.785	3.5949	3.46228
											110.862	3.58196	3.47854
											110.937	3.64196	3.48616
											111.01	3.74888	3.49183
											111.09	3.59888	3.49036
											111.164	3.3358	3.48072
											111.236	3.2058	3.47114
											111.297	3.2058	3.46281
											111.359	3.44286	3.45123
											111.428	3.71286	3.42859
											111.495	3.80286	3.40166
											111.556	3.67951	3.37269
											111.628	3.67951	3.34182
											111.694	3.61951	3.31186
											111.778	3.5163	3.28428
											111.846	3.4963	3.26377
											111.907	3.4963	3.24141
											111.98	3.36309	3.21154
											112.039	3.04309	3.17653
											112.1	2.97309	3.13755
											112.176	2.88961	3.09336
											112.235	2.87961	3.05515
											112.295	3.03961	3.01825
											112.36	2.96667	2.98207
											112.421	3.03667	2.9505
											112.493	2.87667	2.91145
											112.56	2.51359	2.87308
											112.629	2.58359	2.83606
											112.693	2.68025	2.81184
											112.753	2.65025	2.79562
											112.827	2.68025	2.78183
											112.903	2.61717	2.77011
											112.98	2.52717	2.74855
											113.054	2.60717	2.72793
											113.13	2.44396	2.70796
											113.205	2.54396	2.69621
											113.28	2.46102	2.70083
											113.355	2.60102	2.70268
											113.43	2.80821	2.70023
											113.489	2.84821	2.6916
											113.568	2.84821	2.68274
											113.63	2.62459	2.67467
											113.705	2.54459	2.67493
											113.78	2.60459	2.68503
											113.84	2.63138	2.70047
											113.914	2.80138	2.7091
											113.974	2.76138	2.71702
											114.036	2.75857	2.71685
											114.096	2.57857	2.7125
											114.17	2.57857	2.71348
											114.235	2.50523	2.72021
											114.308	2.63523	2.73677
											114.384	2.94229	2.75421
											114.457	2.96229	2.77055
											114.519	2.77229	2.7818
											114.579	2.60921	2.78343
											114.639	2.44921	2.79256
											114.702	2.53921	2.81095
											114.775	2.72613	2.83866
											114.839	2.89613	2.86223
											114.901	2.99319	2.87818
											114.973	3.02319	2.88721
											115.038	3.00319	2.88747
											115.109	2.88024	2.89746
											115.169	2.74024	2.91978
											115.231	2.93024	2.94475
											115.326	3.22703	2.96844
											115.398	3.35703	2.98261
											115.473	3.17396	2.98481
											115.547	2.91396	2.98181
											115.607	2.85396	2.98485
											115.671	2.91048	2.99507
											115.747	3.19048	3.00803
											115.821	3.42048	3.01765
											115.896	3.30727	3.02563
											115.961	3.17727	3.02708
											116.034	2.92432	3.02466
											116.094	2.65432	3.022
											116.157	2.64432	3.02486
											116.23	2.97111	3.03273
											116.29	3.22111	3.03625
											116.354	3.29111	3.03506
											116.434	3.06805	3.02438
											116.506	2.90805	3.00588
											116.583	2.88805	2.99314
											116.655	3.09518	2.9889
											116.714	3.21518	2.99277
											116.771	3.25518	2.99849
											116.837	3.21286	2.99843
											116.895	3.01286	2.98673
											116.969	2.88022	2.9638
											117.032	2.84022	2.94595
											117.107	2.87022	2.9379
											117.168	2.94779	2.93502
											117.231	3.09779	2.93423
											117.307	3.13779	2.92077
											117.381	2.95514	2.89976
											117.439	2.79514	2.87423
											117.503	2.77514	2.85115
											117.579	2.64261	2.83652
											117.652	2.88261	2.83241
											117.714	2.98007	2.82972
											117.778	2.92007	2.82032
											117.851	2.90007	2.80302
											117.913	2.64753	2.78003
											117.989	2.61753	2.76453
											118.062	2.60753	2.75656
											118.138	2.53511	2.75565
											118.198	2.59511	2.75682
											118.26	2.79257	2.76507
											118.321	2.81257	2.76318
											118.379	2.62257	2.75777
											118.441	2.41992	2.75533
											118.519	2.29992	2.75715
											118.591	2.58992	2.76779
											118.653	2.6476	2.78933
											118.71	2.7976	2.81298
											118.772	2.7176	2.83355
											118.846	2.81518	2.85177
											118.906	2.69518	2.8636
											118.967	2.68264	2.87897
											119.03	2.78264	2.9079
											119.089	2.84264	2.94171
											119.149	2.82264	2.97799
											119.213	3.2101	2.99822
											119.285	3.2401	3.01843
											119.368	3.20779	3.03243
											119.437	3.19779	3.04629
											119.497	3.08779	3.06413
											119.559	3.27503	3.09472
											119.633	3.50503	3.12112
											119.706	3.39503	3.13597
											119.8	3.4126	3.15312
											119.873	3.1026	3.16231
											119.936	3.10974	3.16469
											120.007	3.15974	3.16638
											120.067	3.08974	3.17486
											120.13	3.28698	3.18264
											120.209	3.52698	3.18596
											120.29	3.32698	3.18385
											120.358	3.14411	3.17639
											120.417	3.29411	3.16737
											120.493	3.01411	3.16011
											120.554	3.11179	3.1626
											120.648	3.15179	3.16288
											120.723	3.36904	3.15875
											120.797	3.33904	3.14886
											120.856	3.06904	3.13076
											120.949	3.10639	3.1091
											121.022	3.07639	3.09123
											121.096	3.11385	3.08839
											121.157	3.22385	3.07471
											121.217	3.29385	3.06174
											121.276	3.24098	3.03927
											121.335	3.14098	3.01693
											121.396	2.94098	2.99462
											121.456	2.89845	2.97571
											121.567	2.90845	2.97189
											121.642	2.90845	2.95994
											121.718	3.03569	2.94721
											121.793	2.89569	2.9282
											121.855	2.67569	2.90931
											121.931	2.47304	2.89234
											122.003	2.54304	2.88316
											122.079	2.77028	2.87558
											122.138	2.80028	2.86971
											122.199	3.13028	2.8543
											122.26	2.88764	2.84527
											122.323	2.83764	2.83963
											122.384	2.53764	2.8334
											122.473	2.6051	2.83311
											122.547	2.8451	2.84343
											122.607	3.04267	2.85365
											122.669	2.91267	2.85439
											122.729	2.86267	2.84717
											122.838	2.50036	2.84513
											122.909	2.76036	2.83888
											122.97	2.89782	2.83999
											123.029	2.93782	2.84582
											123.09	3.03782	2.85537
											123.152	3.16528	2.86032
											123.212	2.99528	2.85341
											123.272	2.70528	2.84553
											123.35	2.62286	2.84125
											123.423	2.79286	2.84337
											123.484	2.94286	2.85452
											123.562	2.93032	2.86156
											123.635	3.03032	2.86093
											123.698	2.83032	2.85569
											123.772	2.76734	2.8453
											123.832	2.63734	2.83388
											123.907	2.78491	2.83
											123.967	2.91491	2.83921
											124.027	2.96491	2.84803
											124.106	2.91227	2.85122
											124.167	2.89227	2.84752
											124.225	2.79227	2.84267
											124.287	2.73962	2.83338
											124.351	2.69962	2.83044
											124.419	2.71962	2.8336
											124.483	2.83697	2.83814
											124.558	2.91697	2.84134
											124.619	3.01697	2.83795
											124.695	2.94443	2.83321
											124.756	2.85443	2.8236
											124.817	2.77443	2.81698
											124.878	2.82168	2.81529
											124.936	2.83168	2.81871
											125	2.89168	2.82455
											125.07	2.73914	2.82789
											125.132	2.87914	2.82605
											125.192	2.79914	2.81938
											125.257	2.82682	2.81161
											125.327	2.64682	2.80903
											125.402	2.64682	2.80996
											125.464	2.72407	2.81491
											125.538	2.84407	2.81958
											125.597	2.92142	2.82041
											125.659	2.82142	2.81434
											125.735	2.77142	2.80962
											125.809	2.71888	2.80638
											125.883	2.80888	2.80877
											125.943	2.84888	2.81065
											126.007	2.84645	2.81422
											126.068	2.89645	2.81771
											126.144	2.96645	2.81455
											126.204	2.8737	2.80978
											126.27	2.7437	2.8021
											126.355	2.70127	2.79811
											126.433	2.85127	2.7934
											126.493	2.95127	2.7914
											126.556	2.94873	2.78836
											126.627	2.86873	2.77947
											126.689	2.83873	2.7669
											126.767	2.72631	2.75104
											126.837	2.75631	2.73779
											126.897	2.81366	2.72576
											126.955	2.81366	2.71865
											127.016	2.79366	2.71078
											127.076	2.77112	2.69725
											127.144	2.82112	2.67583
											127.212	2.69112	2.65444
											127.275	2.63825	2.63425
											127.35	2.55825	2.61548
											127.425	2.66825	2.60182
											127.506	2.55583	2.5879
											127.577	2.61583	2.57455
											127.651	2.58329	2.55653
											127.711	2.49329	2.53939
											127.773	2.31329	2.52385
											127.847	2.35042	2.51128
											127.924	2.33042	2.50531
											127.982	2.31042	2.50955
											128.044	2.32766	2.52117
											128.118	2.22766	2.52772
											128.181	2.26766	2.54029
											128.275	2.12524	2.55536
											128.343	2.11524	2.57175
											128.403	2.07524	2.58828
											128.465	2.22226	2.61497
											128.527	2.36226	2.63606
											128.6	2.64226	2.65348
											128.73	2.8795	2.6704
											128.801	2.8295	2.68892
											128.862	2.93663	2.71022
											128.926	3.13663	2.73079
											128.997	3.15663	2.75225
											129.056	3.03388	2.77326
											129.116	3.27388	2.79469
											129.193	3.12388	2.80979
											129.265	3.00145	2.82187
											129.326	2.96145	2.82556
											129.386	2.97145	2.82399
											129.446	3.03836	2.82172
											129.506	3.02836	2.81481
											129.565	2.93836	2.80074
											129.629	2.92582	2.77979
											129.702	2.86582	2.75123
											129.765	2.81582	2.71624
											129.839	2.9634	2.68239
											129.9	2.9034	2.66133
											129.961	2.9734	2.6315
											130.02	2.73097	2.59263
											130.084	2.77097	2.55347
											130.158	2.74854	2.51533
											130.233	2.51854	2.48249
											130.307	2.14854	2.45575
											130.382	2.18601	2.43325
											130.443	2.07601	2.4093
											130.519	2.39358	2.38308
											130.58	2.03358	2.36267
											130.654	1.78358	2.34382
											130.714	1.78126	2.3323
											130.777	1.72126	2.32259
											130.852	1.85126	2.32225
											130.928	1.99851	2.33066
											130.989	1.99851	2.35312
											131.063	1.92597	2.37997
											131.138	1.94597	2.41357
											131.198	2.05597	2.43974
											131.263	2.10332	2.47705
											131.335	2.17332	2.5284
											131.401	2.27332	2.58856
											131.472	2.50067	2.65298
											131.547	2.55067	2.71322
											131.622	2.77067	2.76618
											131.684	2.98825	2.81497
											131.743	3.22825	2.86482
											131.805	3.11825	2.91643
											131.864	3.1656	2.96811
											131.924	3.3656	3.02082
											132.002	3.6056	3.07407
											132.077	3.65276	3.12317
											132.15	3.65276	3.15671
											132.213	3.49052	3.17572
											132.287	3.51052	3.18625
											132.36	3.45052	3.20368
											132.421	3.52853	3.23026
											132.494	3.53853	3.26766
											132.556	3.47853	3.29766
											132.631	3.46666	3.30811
											132.691	3.37666	3.30953
											132.752	3.07666	3.31531
											132.813	2.71521	3.33013
											132.895	2.58521	3.3435
											132.962	2.97521	3.35086
											133.023	3.39372	3.34805
											133.103	3.72372	3.34452
											133.175	3.70259	3.34457
											133.249	3.32259	3.35453
											133.324	3.18259	3.36303
											133.383	3.31165	3.35515
											133.459	3.70165	3.35262
											133.536	3.8409	3.36677
											133.608	3.6809	3.3961
											133.684	3.2109	3.41773
											133.759	3.1202	3.42227
											133.819	3.3302	3.40719
											133.882	3.7302	3.39072
											133.955	3.82957	3.39654
											134.031	3.04957	3.40739
											134.102	2.86901	3.41475
											134.163	3.13901	3.40646
											134.226	3.73901	3.38494
											134.29	3.83848	3.36292
											134.365	3.72848	3.35605
											134.43	3.29848	3.34865
											134.505	3.29795	3.34009
											134.578	3.59795	3.32035
											134.656	3.55742	3.30397
											134.731	3.45742	3.30965
											134.794	3.30742	3.31224
											134.868	3.04698	3.31772
											134.929	3.11698	3.297
											134.992	3.07698	3.27495
											135.052	2.97655	3.24454
											135.108	3.07655	3.2411
											135.171	3.20655	3.23346
											135.246	3.33618	3.21484
											135.32	3.52618	3.19649
											135.394	3.12587	3.17235
											135.455	3.38587	3.1576
											135.533	3.07587	3.15762
											135.607	3.17556	3.15362
											135.666	2.78556	3.14818
											135.731	3.51531	3.14186
											135.803	3.04531	3.11886
											135.868	2.92531	3.10413
											135.942	3.19511	3.09654
											136.016	2.96511	3.07104
											136.077	3.06488	3.06125
											136.152	3.41488	3.04776
											136.23	3.11488	3.04273
											136.304	2.98423	3.0257
											136.364	3.06423	3.02774
											136.426	2.62423	2.99595
											136.5	2.813	2.97724
											136.56	3.303	2.97511
											136.622	2.743	2.955
											136.697	2.90107	2.95273
											136.757	3.14107	2.94587
											136.817	2.98107	2.93103
											136.881	2.61872	2.9202
											136.954	3.07872	2.92098
											137.017	2.59872	2.90787
											137.092	2.60564	2.90429
											137.165	3.10564	2.90063
											137.227	2.75564	2.8788
											137.286	3.02302	2.86772
											137.345	3.03302	2.86156
											137.405	2.91302	2.84694
											137.482	2.93066	2.83188
											137.554	3.15066	2.82913
											137.616	2.80066	2.81511
											137.677	2.79765	2.80425
											137.739	2.90765	2.79986
											137.813	2.73765	2.7827
											137.889	2.74474	2.77601
											137.967	2.94474	2.76532
											138.042	2.77474	2.75949
											138.115	2.50187	2.75458
											138.181	2.54187	2.74937
											138.255	2.56933	2.74501
											138.331	2.41933	2.74723
											138.405	2.45933	2.75176
											138.467	2.44679	2.75046
											138.54	2.57679	2.75338
											138.618	2.74426	2.75949
											138.689	2.76426	2.76055
											138.751	2.77426	2.76755
											138.812	2.59137	2.78376
											138.888	2.75137	2.80255
											138.964	2.85137	2.82069
											139.023	2.83884	2.84434
											139.083	2.73884	2.87253
											139.148	2.74884	2.89354
											139.221	2.83641	2.9113
											139.282	2.90641	2.92961
											139.344	2.98641	2.94667
											139.404	2.97409	2.96342
											139.482	3.01409	2.98782
											139.554	3.03154	3.0136
											139.618	3.13154	3.03631
											139.693	3.26911	3.05119
											139.767	3.10911	3.06244
											139.84	3.12911	3.06867
											139.901	3.23668	3.07252
											139.96	3.30668	3.07613
											140.021	3.33668	3.07522
											140.081	3.36403	3.07769
											140.141	3.59403	3.07295
											140.205	3.55403	3.05867
											140.278	3.36149	3.04069
											140.339	3.26149	3.01798
											140.405	3.10149	3.00104
											140.477	3.04895	2.97885
											140.536	3.02895	2.96147
											140.604	3.05895	2.93809
											140.675	3.15652	2.91104
											140.747	2.89652	2.88291
											140.809	2.53421	2.84767
											140.885	2.50421	2.82477
											140.96	2.47421	2.81036
											141.034	2.50111	2.80736
											141.096	2.32111	2.80042
											141.169	2.51111	2.79289
											141.234	2.40878	2.78484
											141.307	2.30878	2.78005
											141.381	2.31613	2.77764
											141.447	2.26613	2.78417
											141.519	2.58613	2.80751
											141.596	2.76381	2.82782
											141.655	3.03381	2.84321
											141.715	2.82381	2.85744
											141.779	2.83127	2.87692
											141.854	2.77127	2.89339
											141.928	3.01856	2.92463
											141.989	3.17856	2.95325
											142.052	3.09856	2.97837
											142.125	3.47647	3.00408
											142.187	3.26647	3.01568
											142.263	3.05647	3.02724
[truncated: 179 more rows]

## Sheet: fig_5d
time(s)	mean	std
0	0.0424561	0.0176666
0.166667	0.0692926	0.0377574
0.333333	0.0998411	0.0579021
0.5	0.14209	0.083318
0.666667	0.169843	0.102717
0.833333	0.190879	0.104804
1	0.205978	0.0991348
1.16667	0.217646	0.0977307
1.33333	0.228877	0.102453
1.5	0.235065	0.104689
1.66667	0.242241	0.102148
1.83333	0.247416	0.0992673
2	0.247756	0.0998981
2.16667	0.254033	0.0971193
2.33333	0.267017	0.102822
2.5	0.271836	0.100246
2.66667	0.284975	0.100784
2.83333	0.283839	0.103047
3	0.287941	0.103407
3.16667	0.291229	0.106331
3.33333	0.295157	0.105299
3.5	0.294767	0.0998659
3.66667	0.298318	0.0930972
3.83333	0.302507	0.087985
4	0.302612	0.0904578
4.16667	0.30725	0.0937575
4.33333	0.312773	0.085452
4.5	0.318019	0.0893847
4.66667	0.317669	0.0877478
4.83333	0.318874	0.0873894
5	0.320517	0.0925422
5.16667	0.323851	0.090709
5.33333	0.328664	0.0895492
5.5	0.330697	0.082748
5.66667	0.328303	0.0838195
5.83333	0.328852	0.0824862
6	0.329807	0.0821604
6.16667	0.334942	0.0799035
6.33333	0.335025	0.0812885
6.5	0.339551	0.0889926
6.66667	0.340744	0.0855049
6.83333	0.342329	0.079825
7	0.341213	0.0771683
7.16667	0.343667	0.0803937
7.33333	0.344265	0.0784253
7.5	0.342374	0.0751257
7.66667	0.341933	0.076062
7.83333	0.34206	0.0770304
8	0.349859	0.0779238
8.16667	0.341169	0.0740181
8.33333	0.347333	0.0766381
8.5	0.348772	0.0710431
8.66667	0.341796	0.0920321
8.83333	0.338919	0.0906476
9	0.343056	0.088589
9.16667	0.336557	0.0890689
9.33333	0.345052	0.0843239
9.5	0.347916	0.0879964
9.66667	0.348686	0.0844529
9.83333	0.348404	0.0851886
10	0.353146	0.082586
10.1667	0.345586	0.0828765
10.3333	0.347869	0.0875831
10.5	0.356083	0.077598
10.6667	0.354968	0.0800735
10.8333	0.354859	0.0755863
11	0.357868	0.0754869
11.1667	0.360578	0.0802373
11.3333	0.358778	0.0798243
11.5	0.363134	0.0845729
11.6667	0.36575	0.0813425
11.8333	0.362252	0.0784086
12	0.36259	0.0781784
12.1667	0.361595	0.0754337
12.3333	0.36136	0.0779202
12.5	0.365237	0.0786332
12.6667	0.360589	0.0794466
12.8333	0.363314	0.0769577
13	0.364305	0.0768679
13.1667	0.366427	0.076909
13.3333	0.364567	0.075648
13.5	0.35878	0.0744018
13.6667	0.359467	0.0745246
13.8333	0.356179	0.0751643
14	0.358767	0.0741587
14.1667	0.361698	0.0759656
14.3333	0.355785	0.07485
14.5	0.356527	0.0735736
14.6667	0.35894	0.0748007
14.8333	0.362854	0.0747862
15	0.366784	0.0778304
15.1667	0.363943	0.0760609
15.3333	0.362242	0.0752833
15.5	0.360615	0.0716622
15.6667	0.361947	0.0767141
15.8333	0.36594	0.0767533
16	0.363586	0.0736144
16.1667	0.359775	0.0712791
16.3333	0.360032	0.0687858
16.5	0.362092	0.0717844
16.6667	0.366336	0.0699121
16.8333	0.365899	0.0691176
17	0.365446	0.0735801
17.1667	0.359061	0.073026
17.3333	0.36229	0.0744284
17.5	0.364946	0.0754369
17.6667	0.370573	0.0745321
17.8333	0.366588	0.0721738
18	0.362591	0.0715517
18.1667	0.362155	0.0687931
18.3333	0.359284	0.0675002
18.5	0.363403	0.0663636
18.6667	0.367554	0.0690013
18.8333	0.367171	0.0676144
19	0.367713	0.0661118
19.1667	0.365595	0.0663675
19.3333	0.370328	0.0675211
19.5	0.371359	0.0685848
19.6667	0.37089	0.0682066
19.8333	0.368719	0.0645312
20	0.373136	0.0651596
20.1667	0.374714	0.0696436
20.3333	0.375267	0.0742889
20.5	0.373536	0.0689092
20.6667	0.369966	0.0657758
20.8333	0.367632	0.0648895
21	0.373736	0.0678855
21.1667	0.374657	0.0703855
21.3333	0.36929	0.0683652
21.5	0.371942	0.0664332
21.6667	0.372923	0.0677004
21.8333	0.372692	0.0674707
22	0.368354	0.0656195
22.1667	0.375565	0.0688238
22.3333	0.370735	0.0650116
22.5	0.367226	0.0627737
22.6667	0.372847	0.0668256
22.8333	0.369774	0.0658494
23	0.372533	0.0689288
23.1667	0.374313	0.0683864
23.3333	0.370147	0.0666021
23.5	0.371125	0.0678276
23.6667	0.372098	0.0680075
23.8333	0.371329	0.0682272
24	0.367511	0.0689344
24.1667	0.370276	0.0675355
24.3333	0.37487	0.0711022
24.5	0.37562	0.0665416
24.6667	0.371875	0.0676434
24.8333	0.371182	0.0689604
25	0.373021	0.0659494
25.1667	0.371933	0.0658164
25.3333	0.375761	0.0679839
25.5	0.374071	0.0646328
25.6667	0.37134	0.0659841
25.8333	0.370631	0.0657786
26	0.375047	0.0681279
26.1667	0.379588	0.0738615
26.3333	0.379962	0.0713332
26.5	0.374523	0.0717636
26.6667	0.374362	0.0698785
26.8333	0.370226	0.0670779
27	0.373285	0.0696446
27.1667	0.372078	0.0674221
27.3333	0.367478	0.0690679
27.5	0.369623	0.067791
27.6667	0.369526	0.0671398
27.8333	0.36905	0.067425
28	0.37342	0.0681956
28.1667	0.369961	0.0684719
28.3333	0.370343	0.0668782
28.5	0.371271	0.0660234
28.6667	0.369777	0.0667289
28.8333	0.373268	0.0657834
29	0.371524	0.0684237
29.1667	0.373828	0.0692196
29.3333	0.369746	0.06607
29.5	0.370585	0.0655899
29.6667	0.369538	0.0633299
29.8333	0.367379	0.067394
30	0.370235	0.0665214
30.1667	0.36843	0.0664251
30.3333	0.366396	0.0686801
30.5	0.369694	0.0665813
30.6667	0.368802	0.0667975
30.8333	0.371922	0.0685859
31	0.367912	0.0687285
31.1667	0.370172	0.0645064
31.3333	0.366972	0.0659923
31.5	0.367735	0.0663751
31.6667	0.366597	0.0670731
31.8333	0.364542	0.0661192
32	0.366951	0.065698
32.1667	0.36687	0.0645892
32.3333	0.364732	0.0672398
32.5	0.365842	0.0675162
32.6667	0.365103	0.0686679
32.8333	0.367062	0.067156
33	0.368712	0.0637197
33.1667	0.36802	0.0653745
33.3333	0.369805	0.0658135
33.5	0.369286	0.0641504
33.6667	0.370181	0.0644618
33.8333	0.367928	0.0648442
34	0.370837	0.0633818
34.1667	0.371319	0.06726
34.3333	0.372996	0.0657374
34.5	0.372052	0.0664543
34.6667	0.373494	0.0650864
34.8333	0.372607	0.0661146
35	0.376082	0.0671919
35.1667	0.374755	0.0653693
35.3333	0.371777	0.065536
35.5	0.369576	0.0643471
35.6667	0.373213	0.0660338
35.8333	0.371967	0.0664623
36	0.368156	0.065367
36.1667	0.369483	0.0634763
36.3333	0.373773	0.0639657
36.5	0.3749	0.0649928
36.6667	0.369438	0.0661057
36.8333	0.372836	0.0651311
37	0.366693	0.063476
37.1667	0.369372	0.0631588
37.3333	0.367882	0.0640136
37.5	0.374621	0.0660502
37.6667	0.372132	0.0650152
37.8333	0.373889	0.065969
38	0.372884	0.0645491
38.1667	0.377032	0.0639581
38.3333	0.378321	0.0673034
38.5	0.378324	0.065581
38.6667	0.377744	0.0660849
38.8333	0.375298	0.0647414
39	0.377664	0.0683277
39.1667	0.377079	0.0659289
39.3333	0.375677	0.0673458
39.5	0.374058	0.0638653
39.6667	0.373321	0.065055
39.8333	0.373172	0.0654328
40	0.371246	0.0674613
40.1667	0.374384	0.065807
40.3333	0.375617	0.0663128
40.5	0.375547	0.0692698
40.6667	0.377004	0.0692712
40.8333	0.376563	0.0692475
41	0.378584	0.0690374
41.1667	0.380098	0.0684889
41.3333	0.38174	0.0674614
41.5	0.377994	0.068365
41.6667	0.376333	0.0724995
41.8333	0.379362	0.0713515
42	0.375157	0.0695068
42.1667	0.37592	0.0736385
42.3333	0.376478	0.0748892
42.5	0.375448	0.0741836
42.6667	0.375987	0.0799148
42.8333	0.370836	0.0766483
43	0.372527	0.0762946
43.1667	0.368663	0.0778494
43.3333	0.367524	0.0833674
43.5	0.366481	0.0824456
43.6667	0.367736	0.0798424
43.8333	0.367966	0.0815119
44	0.370156	0.0828483
44.1667	0.370436	0.0840828
44.3333	0.37172	0.0845153
44.5	0.373045	0.0833002
44.6667	0.369215	0.0831134
44.8333	0.364158	0.0844946
45	0.366922	0.0851684
45.1667	0.369415	0.0851408
45.3333	0.371535	0.0798994
45.5	0.369124	0.0804068
45.6667	0.37211	0.0808693
45.8333	0.367973	0.0819859
46	0.36355	0.0838233
46.1667	0.369059	0.0818071
46.3333	0.36685	0.081132
46.5	0.370041	0.0796223
46.6667	0.369687	0.0816803
46.8333	0.369344	0.0817538
47	0.366577	0.084976
47.1667	0.366332	0.0818584
47.3333	0.367133	0.0816109
47.5	0.367131	0.0822823
47.6667	0.365182	0.084318
47.8333	0.366916	0.0823409
48	0.366865	0.0807414
48.1667	0.364152	0.082263
48.3333	0.363491	0.0829247
48.5	0.363691	0.0821324
48.6667	0.361891	0.0811737
48.8333	0.366626	0.0819963
49	0.368026	0.0822932
49.1667	0.361073	0.0828158
49.3333	0.370725	0.0754494
49.5	0.367652	0.0707169
49.6667	0.367554	0.0682775
49.8333	0.369807	0.0693223
50	0.364814	0.0698335
50.1667	0.365439	0.0688243
50.3333	0.365577	0.0697671
50.5	0.367984	0.0698611
50.6667	0.366681	0.0688773
50.8333	0.367414	0.0704139
51	0.365936	0.0696109
51.1667	0.368484	0.0687444
51.3333	0.366855	0.0713732
51.5	0.368325	0.0711972
51.6667	0.370869	0.0741
51.8333	0.372039	0.0703065
52	0.368771	0.0742974
52.1667	0.370689	0.0709982
52.3333	0.369221	0.0719551
52.5	0.371857	0.0718072
52.6667	0.367608	0.0712553
52.8333	0.36909	0.0703577
53	0.372852	0.0691044
53.1667	0.37288	0.0718993
53.3333	0.374742	0.0764003
53.5	0.374166	0.0728196
53.6667	0.371947	0.0754825
53.8333	0.371574	0.0767028
54	0.377162	0.0759873
54.1667	0.381003	0.0779141
54.3333	0.380125	0.0729415
54.5	0.373813	0.0696453
54.6667	0.372786	0.0697385
54.8333	0.376311	0.0710523
55	0.379026	0.0736218
55.1667	0.375735	0.0729861
55.3333	0.37255	0.0766489
55.5	0.373308	0.0744659
55.6667	0.372954	0.0701311
55.8333	0.371548	0.076039
56	0.375422	0.07648
56.1667	0.371151	0.0730943
56.3333	0.368058	0.0725008
56.5	0.364793	0.0725189
56.6667	0.363699	0.0735056
56.8333	0.368143	0.073823
57	0.364343	0.0758339
57.1667	0.365768	0.0772412
57.3333	0.364666	0.0780349
57.5	0.365094	0.0763168
57.6667	0.367071	0.0767417
57.8333	0.36238	0.0759509
58	0.363361	0.0746632
58.1667	0.361886	0.0728555
58.3333	0.366742	0.0760332
58.5	0.361181	0.0795688
58.6667	0.362433	0.0814601
58.8333	0.362649	0.0797396
59	0.360602	0.0828884
59.1667	0.359676	0.0841937
59.3333	0.357609	0.0934379
59.5	0.352009	0.0936381
59.6667	0.354422	0.0908205
59.8333	0.355533	0.0890273
60	0.360818	0.0856974
60.1667	0.35805	0.0876871
60.3333	0.357288	0.0840655
60.5	0.354315	0.0840217
60.6667	0.353786	0.0825102
60.8333	0.357167	0.0836176
61	0.353109	0.0855222
61.1667	0.352552	0.0843289
61.3333	0.356577	0.0842099
61.5	0.355286	0.0887388
61.6667	0.355571	0.0892884
61.8333	0.365362	0.0830879
62	0.367656	0.0864233
62.1667	0.366375	0.0792071
62.3333	0.371091	0.0809349
62.5	0.375877	0.0792152
62.6667	0.374835	0.0787118
62.8333	0.373039	0.0770697
63	0.374649	0.0743686
63.1667	0.374657	0.0708762
63.3333	0.375171	0.0736539
63.5	0.376025	0.0718415
63.6667	0.377444	0.0755636
63.8333	0.374008	0.0710213
64	0.37321	0.0709196
64.1667	0.37012	0.0666354
64.3333	0.374458	0.0709551
64.5	0.372228	0.0683197
64.6667	0.373843	0.0692853
64.8333	0.377329	0.0701884
65	0.376423	0.07381
65.1667	0.372389	0.0768841
65.3333	0.369977	0.0854962
65.5	0.371424	0.08144
65.6667	0.372336	0.0781123
65.8333	0.373134	0.0772333
66	0.37354	0.0830039
66.1667	0.371341	0.0768626
66.3333	0.368199	0.0825173
66.5	0.370979	0.0803305
66.6667	0.36522	0.0757626
66.8333	0.364542	0.0865763
67	0.365027	0.082815
67.1667	0.3632	0.0813214
67.3333	0.360425	0.0818307
67.5	0.362071	0.0842028
67.6667	0.363259	0.0862734
67.8333	0.364916	0.0843558
68	0.365282	0.080267
68.1667	0.361669	0.0807329
68.3333	0.361557	0.0829237
68.5	0.363811	0.080906
68.6667	0.361992	0.0836227
68.8333	0.361653	0.0847533
69	0.362946	0.0806375
69.1667	0.363748	0.0796009
69.3333	0.362285	0.0838756
69.5	0.363208	0.0838306
69.6667	0.361731	0.0845722
69.8333	0.36259	0.0845306
70	0.358214	0.0850958
70.1667	0.35968	0.0781199
70.3333	0.350837	0.0933282
70.5	0.353806	0.0894521
70.6667	0.353189	0.0918661
70.8333	0.35351	0.0926107
71	0.350916	0.0939712
71.1667	0.348979	0.0935054
71.3333	0.349164	0.0936906
71.5	0.347653	0.0924217
71.6667	0.348394	0.0961743
71.8333	0.350475	0.0974734
72	0.342088	0.107262
72.1667	0.343431	0.105791
72.3333	0.341841	0.108948
72.5	0.343604	0.106213
72.6667	0.342106	0.108016
72.8333	0.340654	0.102171
73	0.342967	0.105049
73.1667	0.341222	0.107791
73.3333	0.340511	0.106656
73.5	0.34452	0.107564
73.6667	0.340268	0.101502
73.8333	0.341888	0.100678
74	0.344269	0.100322
74.1667	0.348635	0.09864
74.3333	0.342694	0.0965828
74.5	0.344958	0.0947557
74.6667	0.340045	0.0994203
74.8333	0.344569	0.0922847
75	0.346053	0.0914934
75.1667	0.344575	0.0918969
75.3333	0.349623	0.090629
75.5	0.346634	0.0931001
75.6667	0.345415	0.0919175
75.8333	0.346826	0.0918953
76	0.34529	0.0932001
76.1667	0.348395	0.0919538
76.3333	0.351788	0.0911617
76.5	0.350911	0.0902916
76.6667	0.352069	0.0870264
76.8333	0.351367	0.0860439
77	0.358316	0.07988
77.1667	0.360968	0.081848
77.3333	0.362476	0.0838433
77.5	0.362097	0.08202
77.6667	0.361956	0.0816047
77.8333	0.357949	0.081313
78	0.363138	0.0832077
78.1667	0.363211	0.0824485
78.3333	0.365726	0.0806943
78.5	0.364507	0.0793055
78.6667	0.360896	0.0785197
78.8333	0.360213	0.0766494
79	0.362589	0.0781885
79.1667	0.363332	0.0782988
79.3333	0.36103	0.0768706
79.5	0.367325	0.0785941
79.6667	0.365201	0.0793961
79.8333	0.359643	0.0777353
80	0.359178	0.0812666
80.1667	0.361925	0.0778834
80.3333	0.363982	0.0807364
80.5	0.366057	0.0798322
80.6667	0.356972	0.0781159
80.8333	0.357568	0.0805331
81	0.354749	0.0805674
81.1667	0.356346	0.0812643
81.3333	0.357042	0.0811897
81.5	0.360781	0.0824886
81.6667	0.357268	0.0781113
81.8333	0.356521	0.0775267
82	0.357005	0.0791521
82.1667	0.358391	0.0809032
82.3333	0.361696	0.080962
82.5	0.360062	0.0795303
82.6667	0.358811	0.08008
82.8333	0.362506	0.0839136
83	0.363415	0.0848976
83.1667	0.363901	0.0849461
83.3333	0.358937	0.0834802
83.5	0.361139	0.083179
83.6667	0.363874	0.0838313
83.8333	0.364439	0.0842391
84	0.367952	0.0882078
84.1667	0.363612	0.0834061
84.3333	0.367575	0.084349
84.5	0.369412	0.0818303
84.6667	0.369035	0.0848364
84.8333	0.368578	0.0860536
85	0.369119	0.0853016
85.1667	0.374177	0.0857875
85.3333	0.373155	0.0871552
85.5	0.375565	0.0877845
85.6667	0.379384	0.0874723
85.8333	0.374785	0.0860885
86	0.38039	0.0844019
86.1667	0.376302	0.0872433
86.3333	0.376342	0.0854375
86.5	0.382342	0.0863641
86.6667	0.378058	0.0829037
86.8333	0.380821	0.0838505
87	0.382397	0.0842068
87.1667	0.386535	0.0834293
87.3333	0.38552	0.083578
87.5	0.386994	0.0839503
87.6667	0.38808	0.0826361
87.8333	0.383831	0.0818636
88	0.389973	0.0795864
88.1667	0.387918	0.0804354
88.3333	0.384679	0.0813285
88.5	0.392096	0.0803582
88.6667	0.388038	0.0776763
88.8333	0.388592	0.081097
89	0.389946	0.0832711
89.1667	0.389447	0.0815401
89.3333	0.389914	0.0804205
89.5	0.389711	0.0807607
89.6667	0.388389	0.0779524
89.8333	0.38994	0.0809949
90	0.387564	0.0814477
90.1667	0.387236	0.0818235
90.3333	0.3911	0.0819187
90.5	0.389775	0.0785079
90.6667	0.387244	0.0817844
90.8333	0.389467	0.0810263
91	0.385053	0.0818735
91.1667	0.386064	0.0803249
91.3333	0.386645	0.0784615
91.5	0.386823	0.0805792
91.6667	0.381132	0.0770022
91.8333	0.383374	0.0794603
92	0.384342	0.0751438
92.1667	0.381044	0.0777761
92.3333	0.379942	0.0779956
92.5	0.383779	0.0767337
92.6667	0.380051	0.0763455
92.8333	0.379079	0.076793
93	0.381861	0.0779117
93.1667	0.377041	0.074885
93.3333	0.381708	0.0784556
93.5	0.3857	0.078098
93.6667	0.388627	0.0797489
93.8333	0.386402	0.0792965
94	0.386763	0.0811624
94.1667	0.38533	0.0772239
94.3333	0.384559	0.078368
94.5	0.384276	0.0798077
94.6667	0.376462	0.0786075
94.8333	0.37891	0.07919
95	0.379599	0.0799353
95.1667	0.380862	0.0768698
95.3333	0.381834	0.0753247
95.5	0.376483	0.0781697
95.6667	0.380807	0.0841909
95.8333	0.378502	0.0820972
96	0.377806	0.084348
96.1667	0.378184	0.0803828
96.3333	0.380863	0.0833705
96.5	0.37716	0.0830688
96.6667	0.376628	0.0855034
96.8333	0.380275	0.0844384
97	0.383605	0.084522
97.1667	0.382618	0.0801871
97.3333	0.381464	0.0848952
97.5	0.381207	0.0835025
97.6667	0.38061	0.0841624
97.8333	0.383319	0.0839186
98	0.380911	0.0816996
98.1667	0.3777	0.0816126
98.3333	0.374941	0.0790656
98.5	0.375618	0.0801933
98.6667	0.377771	0.079929
98.8333	0.379831	0.0814632
99	0.37482	0.0792695
99.1667	0.381494	0.0781739
99.3333	0.383893	0.0812068
99.5	0.382234	0.0813071
99.6667	0.38242	0.0797921
99.8333	0.377258	0.0783703
100	0.377179	0.0805348
100.167	0.382389	0.0851294
100.333	0.381676	0.0836878
100.5	0.382674	0.0818058
100.667	0.378024	0.0803318
100.833	0.381039	0.0805201
101	0.381886	0.0819981
101.167	0.387767	0.0886969
101.333	0.388521	0.0915306
101.5	0.388112	0.0884877
101.667	0.387416	0.0835164
101.833	0.384807	0.0813308
102	0.381093	0.0799745
102.167	0.381768	0.0821843
102.333	0.374998	0.0794444
102.5	0.372721	0.0787457
102.667	0.374859	0.0765344
102.833	0.378598	0.0846534
103	0.382766	0.0875095
103.167	0.375936	0.0776679
103.333	0.381436	0.0829558
103.5	0.376861	0.0819492
103.667	0.379004	0.0866387
103.833	0.372803	0.087988
104	0.370192	0.0799403
104.167	0.374633	0.0830722
104.333	0.367867	0.0786003
104.5	0.376749	0.0852901
104.667	0.370693	0.0837718
104.833	0.374194	0.0842746
105	0.36902	0.0936473
105.167	0.371799	0.0844619
105.333	0.366132	0.0946284
105.5	0.363708	0.0912044
105.667	0.363091	0.0888175
105.833	0.364761	0.08686
106	0.370118	0.0873972
106.167	0.36742	0.0829313
106.333	0.366195	0.0817115
106.5	0.368157	0.0855107
106.667	0.366138	0.0831513
106.833	0.361223	0.0878491
107	0.361046	0.0885907
107.167	0.365175	0.0894728
107.333	0.367021	0.0937845
107.5	0.367306	0.0871783
107.667	0.366403	0.0835495
107.833	0.368977	0.085916
108	0.361569	0.0872193
108.167	0.3674	0.0848646
108.333	0.365539	0.0891879
108.5	0.362482	0.0880936
108.667	0.365893	0.0874599
108.833	0.370172	0.0874757
109	0.370209	0.0870646
109.167	0.373196	0.0868448
109.333	0.370763	0.085203
109.5	0.363388	0.0887196
109.667	0.36826	0.0814194
109.833	0.367012	0.0851222
110	0.366293	0.0876647
110.167	0.36758	0.0894412
110.333	0.365867	0.086501
110.5	0.368129	0.0809235
110.667	0.379027	0.0640687
110.833	0.374786	0.0707128
111	0.374776	0.0655368
111.167	0.379028	0.0659072
111.333	0.374669	0.0628328
111.5	0.373867	0.0644644
111.667	0.371864	0.0686373
111.833	0.371119	0.0658163
112	0.374771	0.0682966
112.167	0.378023	0.0626392
112.333	0.379819	0.0594551
112.5	0.376781	0.0611011
112.667	0.374344	0.0647405
112.833	0.374898	0.0630747
113	0.375296	0.0661254
113.167	0.377685	0.0617767
113.333	0.378084	0.0600406
113.5	0.374766	0.0601914
113.667	0.379251	0.0520238
113.833	0.37651	0.0557154
114	0.376243	0.0587665
114.167	0.377721	0.0594812
114.333	0.375376	0.0521596
114.5	0.380155	0.0547055
114.667	0.376005	0.0539668
114.833	0.375367	0.0549699
115	0.372324	0.0548409
115.167	0.373413	0.0582107
115.333	0.380024	0.0566881
115.5	0.382993	0.0578318
115.667	0.389141	0.0588907
115.833	0.387715	0.0622903
116	0.387598	0.065105
116.167	0.389138	0.0687471
116.333	0.390268	0.0688574
116.5	0.392365	0.0687512
116.667	0.394164	0.0675097
116.833	0.383513	0.064655
117	0.386355	0.0630605
117.167	0.383782	0.0662619
117.333	0.381105	0.0635369
117.5	0.377715	0.0658572
117.667	0.378626	0.0607171
117.833	0.37528	0.0634164
118	0.369892	0.0588562
118.167	0.375696	0.0565612
118.333	0.371595	0.0659396
118.5	0.379167	0.0671719
118.667	0.377185	0.0756707
118.833	0.380118	0.0822693
119	0.387377	0.0679741
119.167	0.38907	0.0647441
119.333	0.385731	0.0596119
119.5	0.383167	0.0616481
119.667	0.380033	0.0597107
119.833	0.375962	0.0602908
120	0.381618	0.0654717
120.167	0.373945	0.0578557
120.333	0.371116	0.0702119
120.5	0.370542	0.0770398
120.667	0.369697	0.0727825
120.833	0.368271	0.0799047
121	0.364836	0.0773345
121.167	0.364147	0.0893064
121.333	0.358877	0.0951985
121.5	0.361039	0.10084
121.667	0.361226	0.105742
121.833	0.359881	0.108995
122	0.356071	0.109394
122.167	0.358977	0.106429
122.333	0.359682	0.105452
122.5	0.360604	0.104342
122.667	0.359086	0.101249
122.833	0.365155	0.108363
123	0.362789	0.113052
123.167	0.364465	0.110221
123.333	0.366377	0.111309
123.5	0.362083	0.108225
123.667	0.360937	0.11348
123.833	0.354669	0.131666
124	0.357493	0.122639
124.167	0.359965	0.114198
124.333	0.362183	0.118758
124.5	0.364619	0.118139
124.667	0.356799	0.118244
124.833	0.346743	0.120386
125	0.336543	0.125411
125.167	0.34989	0.106467
125.333	0.346578	0.108791
125.5	0.342866	0.115539
125.667	0.337332	0.118638
125.833	0.347809	0.106833
126	0.345403	0.109467
126.167	0.347394	0.114257
126.333	0.347324	0.105451
126.5	0.35111	0.104684
126.667	0.346599	0.107369
126.833	0.357674	0.105913
127	0.359269	0.103469
127.167	0.355253	0.104137
127.333	0.352753	0.106304
127.5	0.351497	0.100147
127.667	0.354973	0.099931
127.833	0.359556	0.100907
128	0.358285	0.103782
128.167	0.357858	0.105302
128.333	0.358137	0.10085
128.5	0.347871	0.104974
128.667	0.351169	0.11253
128.833	0.344314	0.110012
129	0.347984	0.11418
129.167	0.342263	0.119908
129.333	0.345286	0.119876
129.5	0.343243	0.117982
129.667	0.340763	0.115254
129.833	0.34186	0.119786
130	0.339236	0.132278
130.167	0.325252	0.141764
130.333	0.331374	0.140943
130.5	0.326808	0.134377
130.667	0.338282	0.1251
130.833	0.339927	0.132558
131	0.337226	0.144025
131.167	0.327722	0.137535
131.333	0.323396	0.139711
131.5	0.320234	0.142625
131.667	0.320263	0.150106
131.833	0.326902	0.144124
132	0.331035	0.139435
132.167	0.327944	0.135818
132.333	0.319657	0.141307
132.5	0.32389	0.140608
132.667	0.319476	0.139549
132.833	0.318834	0.143722
133	0.325473	0.136132
133.167	0.323502	0.141347
133.333	0.316675	0.140749
133.5	0.310093	0.141509
133.667	0.308637	0.143228
133.833	0.318906	0.13423
134	0.333394	0.126231
134.167	0.325841	0.130828
134.333	0.319135	0.130516
134.5	0.327702	0.126094
134.667	0.330024	0.122829
134.833	0.331711	0.120919
135	0.335022	0.125178
135.167	0.331765	0.123481
135.333	0.328876	0.121863
135.5	0.318711	0.127956
135.667	0.323718	0.123084
135.833	0.320375	0.121441
136	0.320334	0.121282
136.167	0.316512	0.12404
136.333	0.315408	0.121912
136.5	0.30837	0.123944
136.667	0.311432	0.126152
136.833	0.306856	0.128212
137	0.300674	0.123711
137.167	0.30296	0.11974
137.333	0.309114	0.122419
137.5	0.306538	0.122911
137.667	0.296297	0.121032
137.833	0.298624	0.127712
138	0.299397	0.124093
138.167	0.297824	0.119929
138.333	0.298735	0.116808
138.5	0.294729	0.119041
138.667	0.297541	0.118985
138.833	0.294207	0.117735
139	0.305612	0.11133
139.167	0.308246	0.113856
139.333	0.311945	0.114518
139.5	0.317681	0.117433
139.667	0.319304	0.116145
139.833	0.311651	0.111956
140	0.30812	0.107436
140.167	0.314113	0.112807
140.333	0.310139	0.111587
140.5	0.313747	0.117727
140.667	0.300404	0.136441
140.833	0.297873	0.121402
141	0.296099	0.12095
141.167	0.297939	0.122978
141.333	0.303626	0.123303
141.5	0.298632	0.130439
141.667	0.301284	0.137066
141.833	0.300086	0.129133
142	0.303959	0.126819
142.167	0.299012	0.129582
142.333	0.309027	0.12612
142.5	0.314504	0.123423
142.667	0.309198	0.117044
142.833	0.312994	0.117916
143	0.313346	0.115854
143.167	0.306601	0.119378
143.333	0.305134	0.127031
143.5	0.293674	0.130125
143.667	0.290227	0.126493
143.833	0.288449	0.125139
144	0.280968	0.131097
144.167	0.277998	0.136341
144.333	0.277882	0.13274
144.5	0.282222	0.129648
144.667	0.285588	0.127204
144.833	0.292027	0.122344
145	0.287382	0.120805
145.167	0.285086	0.119548
145.333	0.287737	0.126508
145.5	0.291918	0.122166
145.667	0.290853	0.119043
145.833	0.288742	0.117037
146	0.283133	0.123348
146.167	0.284853	0.12789
146.333	0.29015	0.129494
146.5	0.278917	0.137842
146.667	0.285036	0.13036
146.833	0.283182	0.132201
147	0.283759	0.127888
147.167	0.284979	0.133308
147.333	0.281649	0.130853
147.5	0.27945	0.124566
147.667	0.28846	0.126373
147.833	0.263303	0.123642
148	0.271304	0.1263
148.167	0.266669	0.130185
148.333	0.262537	0.130249
148.5	0.26759	0.124642
148.667	0.268644	0.127721
148.833	0.27521	0.127081
149	0.280018	0.127134
149.167	0.27949	0.130023
149.333	0.28174	0.130605
149.5	0.273095	0.13139
149.667	0.273513	0.132944
149.833	0.27347	0.137454
150	0.281992	0.132776
150.167	0.274029	0.143599
150.333	0.28706	0.133927
150.5	0.282305	0.121278
150.667	0.295302	0.127361
150.833	0.28949	0.126486
151	0.293685	0.126393
151.167	0.288484	0.121778
151.333	0.284535	0.129319
151.5	0.284414	0.129783
151.667	0.286063	0.12368
151.833	0.284216	0.123775
152	0.2885	0.120265
152.167	0.283787	0.132107
152.333	0.283836	0.128587
152.5	0.274813	0.136031
152.667	0.27534	0.13873
152.833	0.275324	0.142469
153	0.281478	0.137855
153.167	0.283667	0.136032
153.333	0.276207	0.133686
153.5	0.278333	0.144692
153.667	0.275591	0.151428
153.833	0.286149	0.148546
154	0.273501	0.143338
154.167	0.275103	0.138179
154.333	0.276309	0.138074
154.5	0.275945	0.139137
154.667	0.279091	0.138258
154.833	0.277429	0.135868
155	0.285721	0.139148
155.167	0.285905	0.135024
155.333	0.296422	0.135596
155.5	0.2937	0.130578
155.667	0.287604	0.139485
155.833	0.28474	0.140109
156	0.289682	0.131
156.167	0.290093	0.1319
156.333	0.29846	0.135809
156.5	0.297417	0.135014
156.667	0.308849	0.13663
156.833	0.30734	0.132704
157	0.306426	0.14
157.167	0.31323	0.139371
157.333	0.312063	0.144522
157.5	0.308905	0.139313
157.667	0.311307	0.13321
157.833	0.311385	0.132905
158	0.298218	0.141389
158.167	0.296199	0.14343
158.333	0.291316	0.150125
158.5	0.288702	0.153384
158.667	0.28784	0.147702
158.833	0.290177	0.142556
159	0.288846	0.148343
159.167	0.288226	0.144779
159.333	0.292793	0.146309
159.5	0.293245	0.142265
159.667	0.297294	0.146475
159.833	0.289666	0.142923
160	0.292549	0.147318
160.167	0.302893	0.158002
160.333	0.30591	0.155288
160.5	0.305843	0.161964
160.667	0.304832	0.157857
160.833	0.302161	0.155647
161	0.298886	0.155846
161.167	0.29615	0.154014
161.333	0.294568	0.154131
161.5	0.295032	0.152557
161.667	0.288127	0.158164
161.833	0.294276	0.154876
162	0.295994	0.159816
162.167	0.286852	0.158893
162.333	0.283969	0.158107
162.5	0.282811	0.156171
162.667	0.28709	0.15489
162.833	0.289393	0.156777
163	0.288789	0.153893
163.167	0.291016	0.156795
163.333	0.282415	0.153383
163.5	0.280344	0.15055
163.667	0.282017	0.152242
163.833	0.279829	0.152681
164	0.277899	0.147982
164.167	0.279919	0.143548
164.333	0.282324	0.142355
164.5	0.27651	0.141654
164.667	0.274796	0.147718
164.833	0.275314	0.142438
165	0.27381	0.138863
165.167	0.275534	0.140672
165.333	0.278706	0.133279
165.5	0.271404	0.134315
165.667	0.273221	0.134342
165.833	0.272412	0.135897
166	0.278799	0.136645
166.167	0.279629	0.138819
166.333	0.283717	0.141279
166.5	0.283069	0.13952
166.667	0.284186	0.142989
166.833	0.282008	0.139909
167	0.285832	0.1374
167.167	0.286176	0.143625
167.333	0.288522	0.145245
167.5	0.278205	0.142173
167.667	0.283074	0.149631
167.833	0.286633	0.14821
168	0.291159	0.149628
168.167	0.289332	0.148549
168.333	0.286504	0.147672
168.5	0.286625	0.14561
168.667	0.287566	0.142339
168.833	0.284622	0.144292
169	0.28924	0.137016
169.167	0.290304	0.134118
169.333	0.291478	0.133024
169.5	0.289631	0.13625
169.667	0.292037	0.130657
169.833	0.291541	0.125912
170	0.294651	0.129955
170.167	0.300402	0.128371
170.333	0.293974	0.127486
170.5	0.293402	0.12513
170.667	0.281397	0.128839
170.833	0.278747	0.131148
171	0.274395	0.134259
171.167	0.280395	0.144762
171.333	0.274	0.13974
171.5	0.273152	0.137299
171.667	0.275464	0.147115
171.833	0.281685	0.147516
172	0.284424	0.152952
172.167	0.289013	0.1531
172.333	0.281493	0.150123
172.5	0.294793	0.145787
172.667	0.293051	0.140373
172.833	0.302369	0.143003
173	0.302557	0.146315
173.167	0.304376	0.159435
173.333	0.294906	0.149816
173.5	0.297368	0.152438
173.667	0.295598	0.152509
173.833	0.300595	0.165962
174	0.296801	0.158438
174.167	0.293442	0.152808
174.333	0.281976	0.150578
174.5	0.286056	0.147461
174.667	0.292144	0.151429
174.833	0.285037	0.150786
175	0.28751	0.153011
175.167	0.294842	0.14317
175.333	0.292886	0.146674
175.5	0.301425	0.146417
175.667	0.295269	0.14647
175.833	0.303599	0.147051
176	0.310194	0.153368
176.167	0.299889	0.150639
176.333	0.296182	0.151926
176.5	0.300552	0.160446
176.667	0.295409	0.161109
176.833	0.290456	0.163213
177	0.290075	0.158622
177.167	0.287183	0.153504
177.333	0.281903	0.159412
177.5	0.283867	0.159416
177.667	0.28356	0.164051
177.833	0.28079	0.15425
178	0.287723	0.155102
178.167	0.294163	0.154305
178.333	0.294661	0.157704
178.5	0.305939	0.164118
178.667	0.299166	0.165033
178.833	0.30046	0.163086
179	0.302031	0.163012
179.167	0.296843	0.161543
179.333	0.300145	0.159988
179.5	0.293322	0.158386
179.667	0.292015	0.161219
179.833	0.29412	0.163364
180	0.305957	0.157327
180.167	0.301943	0.144811
180.333	0.309336	0.140608
180.5	0.314817	0.142292
180.667	0.304826	0.143718
180.833	0.309003	0.147376
181	0.312011	0.151382
181.167	0.316567	0.144487
181.333	0.327304	0.144728
181.5	0.325058	0.14028
181.667	0.332567	0.14597
181.833	0.326549	0.143833
182	0.331189	0.147765
182.167	0.336701	0.150675
182.333	0.335992	0.151278
182.5	0.332817	0.158741
182.667	0.33085	0.156283
182.833	0.332555	0.154772
183	0.3319	0.155
183.167	0.325316	0.157315
183.333	0.320868	0.162795
183.5	0.32771	0.161467
183.667	0.341069	0.15066
183.833	0.338332	0.157847
184	0.332224	0.153189
184.167	0.334086	0.152896
184.333	0.338539	0.154594
184.5	0.338012	0.15194
184.667	0.333692	0.151709
184.833	0.336494	0.148225
185	0.336802	0.147667
185.167	0.338767	0.149124
185.333	0.342132	0.142255
185.5	0.35155	0.142085
185.667	0.33885	0.143528
185.833	0.334244	0.13646
186	0.339074	0.130439
186.167	0.339509	0.1339
186.333	0.340209	0.130046
186.5	0.33642	0.131599
186.667	0.330729	0.127713
186.833	0.328161	0.122008
187	0.330978	0.126153
187.167	0.327319	0.122082
187.333	0.328563	0.12156
187.5	0.32875	0.123252
187.667	0.326626	0.119377
187.833	0.328953	0.126395
188	0.325209	0.131659
188.167	0.328677	0.126336
188.333	0.325733	0.12096
188.5	0.329681	0.125336
188.667	0.333522	0.119278
188.833	0.334114	0.119824
189	0.337087	0.123144
189.167	0.336212	0.121538
189.333	0.331456	0.124893
189.5	0.333013	0.124952
189.667	0.331389	0.122241
189.833	0.332991	0.123087
190	0.338285	0.122856
190.167	0.33385	0.123647
190.333	0.334272	0.12412
190.5	0.343327	0.127411
190.667	0.339311	0.125346
190.833	0.338463	0.123928
191	0.341264	0.121247
191.167	0.346045	0.118809
191.333	0.355179	0.121112
191.5	0.353007	0.119773
191.667	0.351135	0.120191
191.833	0.348016	0.116527
192	0.350567	0.114581
192.167	0.352072	0.116373
192.333	0.34612	0.113766
192.5	0.348239	0.113213
192.667	0.345145	0.115555
192.833	0.346239	0.116475
193	0.351224	0.121235
193.167	0.339795	0.120175
193.333	0.332845	0.122548
193.5	0.334044	0.120355
193.667	0.332579	0.129656
193.833	0.328498	0.130233
194	0.332538	0.132216
194.167	0.332634	0.127822
194.333	0.332	0.132531
194.5	0.340989	0.127567
194.667	0.331161	0.119533
194.833	0.332286	0.128765
195	0.32583	0.130002
195.167	0.341326	0.113021
195.333	0.331391	0.118838
195.5	0.348599	0.123311
195.667	0.320982	0.141741
195.833	0.316817	0.140069
196	0.323417	0.139012
196.167	0.328877	0.148412
196.333	0.315798	0.134632
196.5	0.341836	0.116666
196.667	0.334903	0.121805
196.833	0.343633	0.122112
197	0.346522	0.122876
197.167	0.351683	0.128551
197.333	0.346802	0.118524
197.5	0.349374	0.11671
197.667	0.349319	0.116487
197.833	0.344104	0.120034
198	0.334291	0.120094
198.167	0.334658	0.123675
198.333	0.338786	0.121683
198.5	0.330854	0.122575
198.667	0.329768	0.117878
198.833	0.335361	0.120824
199	0.334006	0.118712
199.167	0.33536	0.112305
199.333	0.338793	0.113401
199.5	0.339816	0.115415
199.667	0.342746	0.118931
199.833	0.341618	0.111332
200	0.341317	0.106125

[truncated: 13 more sheets: fig_5e, fig_5f, fig_5g, fig_6c, fig_7, fig_8b, fig_8c, fig_8d, fig_8e, fig_8f, fig_8g, fig_8h, fig_8i]
